# Supplementary material for: Diversification across the Australian Monsoonal Tropics: Comparing phylogeographic and demographic patterns within and between species of Cryptoblepharus skinks
Source: Heredity (Edinb). 2026 Apr 18;135(6):409–21. doi: 10.1038/s41437-026-00843-8 (PMC13354775; doi:10.1038/s41437-026-00843-8)
Supplement: Supplementary file 2 — Table S1 [file 41437_2026_843_MOESM2_ESM.xlsx]

## Sheet: Crypto_individuals
Catalog ID	Tissue Number	Field Number	Study_ID	Genus	Species field identification	Nuclear species identification	Nearest	Latitude	Longitude	State	Country	Collection year	ND2_ID	ND2 Accesion	Library ID	SRA ID	Skink Capture Version	WMG ratio N (@10x cov)	Mean Coverage	Total length (bp)	Heterozygosity number (bp)	Individual heterozygosity	N number (bp)	N ratio	Loci recovered	ID Label	Included in ND2 phylogeny?	whole mitochondrial genome recovered?	Included in exon analyses?	included in phylogeographic structure? (relaxed datase)	included in demograhic analyses? (restricted dataset)
		CCM1510	Crub510	Cryptoblepharus	metallicus/ruber		Adcock camp	-16.9037	125.761	WA	Australia	2013	CCM1510	PQ155652	MBCAP05_CCM1510	SAMN44257308	2	0.640947	8.77959	134412	987	0.0137789	62781	0.467079	2	Crub510_Adcock camp_WA	yes	yes	no	no	no
		CCM1554	Crub554	Cryptoblepharus	metallicus/ruber		Police camp	-16.8312	126.228	WA	Australia	2013	CCM1554	PQ155654	MBCAP05_CCM1554	SAMN44257309	2	0.2607	10.5698	229702	1748	0.0130148	95393	0.41529	30	Crub554_Police camp_WA	yes	yes	no	no	no
		CCM1775	Crub775	Cryptoblepharus	metallicus/ruber		Springvale Yard	-17.6495	127.69	WA	Australia	2013	CCM1775	PQ155671	MBCAP05_CCM1775	SAMN44257297	2	0.872274	31.2373	66955	229	0.00492261	20435	0.305205	49	Crub775_Springvale Yard_WA	yes	yes	no	no	no
MCZA28531			Cmeg531	Cryptoblepharus	megastictus		Drysdale River Rocks	-14.6085	126.934	WA	Australia	2013	MCZA28531	PQ155755	MBCAP05_MCZA28531	SAMN44257295	2	0.448436	22.6301	245956	1737	0.0103038	77377	0.314597	145	Cmeg531_Drysdale River Rocks_WA	yes	yes	no	no	no
		CCM1774	Crub774	Cryptoblepharus	metallicus/ruber		Nyalasy	-16.7475	128.28	WA	Australia	2013	CCM1774	PQ155670	MBCAP05_CCM1774	SAMN44257296	2	0.634982	18.5683	261058	1397	0.00806307	87799	0.33632	147	Crub774_Nyalasy_WA	yes	yes	no	no	no
		CCM2472	Cmet472	Cryptoblepharus	mertensi		Butterfly Springs camp	-15.6273	135.46	NT	Australia	2014	CCM2472	PQ155696	MBCAP05_CCM2472	SAMN44257302	2	0.721169	42.4331	253984	1536	0.00893138	82006	0.322879	154	Cmet472_Butterfly Springs camp_NT	yes	yes	no	no	no
		CCM2183	Cmet183	Cryptoblepharus	metallicus		Tomato Island campground	-14.7455	134.692	NT	Australia	2014	CCM2183	PQ155684	MBCAP05_CCM2183	SAMN44257299	2	0.781008	22.7871	308602	1190	0.00590427	107053	0.346897	178	Cmet183_Tomato Island campground_NT	yes	yes	no	no	no
		CCM2470	Cmet470	Cryptoblepharus	metallicus		Butterfly Springs camp	-15.6273	135.46	NT	Australia	2014	CCM2470	PQ155694	MBCAP05_CCM2470	SAMN44257301	2	0.191588	49.8183	466534	1527	0.00433509	114292	0.244981	328	Cmet470_Butterfly Springs camp_NT	yes	yes	no	no	no
		CCM1295	Crub295	Cryptoblepharus	metallicus/ruber		Mt Hart campground	-16.8184	124.92	WA	Australia	2013	CCM1295	PQ155642	MBCAP05_CCM1295	SAMN44257307	2	0.197342	33.724	508546	2889	0.00743226	119835	0.235642	465	Crub295_Mt Hart campground_WA	yes	yes	no	no	no
		CCM2191	Cmet2191	Cryptoblepharus	metallicus		Tomato Island campground	-14.7455	134.692	NT	Australia	2014	CCM2191	PQ155685	MBCAP05_CCM2191	SAMN44257300	2	0.761375	48.5694	650188	1752	0.00357578	160225	0.246429	619	Cmet2191_Tomato Island campground_NT	yes	yes	no	no	no
		CCM0889	Cmeg889	Cryptoblepharus	megastictus		Theda-kalumburu road, site 7, 25km W of HS	-14.8343	126.294	WA	Australia	2013	CCM0889	PQ155607	MBCAP05_CCM0889	SAMN44257304	2	0.210209	102.016	517977	1904	0.00439232	84493	0.163121	624	Cmeg889_Theda-kalumburu road, site 7, 25km W of HS_WA	yes	yes	no	no	no
WAMR168176			Crub176	Cryptoblepharus	metallicus		BACHSTEN CREEK	-15.9894	125.329	WA	Australia	2007	R168176	PQ155882	MBCAP05_168176	SAMN44257293	2	0.729528	47.2368	742089	4401	0.00787254	183057	0.246678	706	Crub176_BACHSTEN CREEK_WA	yes	yes	no	no	no
R36561	ABTC118941	CMNT36	Cjun036	Cryptoblepharus	juno		Bullo River 'Rock Art Site', 37.5 km N Victoria Hwy Bullo River	-15.6577	129.659	NT	Australia	2011			SP04_indexing36	SAMN44257290	1	0.573599	30.1093	692565	2521	0.00507731	196042	0.283067	725	Cjun036_Bullo River 'Rock Art Site', 37.5 km N Victoria Hwy Bullo River_NT	no	yes	no	no	no
		CCM2176	Cmet176	Cryptoblepharus	metallicus		Mt McMinn Station tip	-14.7113	134.288	NT	Australia	2014	CCM2176	PQ155681	MBCAP05_CCM2176	SAMN44257298	2	0.270905	56.9252	753644	3376	0.0056111	151980	0.20166	731	Cmet176_Mt McMinn Station tip_NT	yes	yes	no	no	no
		CCM1120	Cmeg120	Cryptoblepharus	megastictus		Langoor Hill	-14.7811	126.635	WA	Australia	2013	CCM1120	PQ155634	MBCAP05_CCM1120	SAMN44257305	2	0.372915	101.838	624829	2686	0.00515126	103403	0.16549	787	Cmeg120_Langoor Hill_WA	yes	yes	no	no	no
		CCM1241	Cjun241	Cryptoblepharus			Bell car park rocks	-16.9982	125.207	WA	Australia	2013	CCM1241	PQ155639	MBCAP05_CCM1241	SAMN44257306	2	0.0327159	34.0631	865256	2234	0.00323666	175038	0.202296	819	Cjun241_Bell car park rocks_WA	yes	yes	no	no	no
		CCM2706	Cmet706	Cryptoblepharus	metallicus		Echo Gorge camp rocks	-17.1707	137.709	NT	Australia	2014	CCM2706	PQ155700	MBCAP05_CCM2706	SAMN44257303	2	0.0589154	43.1133	855888	3429	0.00493456	160993	0.188101	856	Cmet706_Echo Gorge camp rocks_NT	yes	yes	no	no	no
WAMR168501			Crub501	Cryptoblepharus	ruber		COULOMB POINT	-17.593	122.17	WA	Australia	2009	168501	PQ155529	MBCAP05_168501	SAMN44257292	2	0.872219	43.4968	702459	2469	0.00429046	126996	0.180788	887	Crub501_COULOMB POINT_WA	yes	yes	no	no	no
NTMR26010	ABTC70881		Crub010	Cryptoblepharus	ruber		Town Area Fitzroy Crossing	-18.1945	125.568	WA	Australia	2000	R26010-ABTC70881	PQ155831	MBCAP05_26010	SAMN44257291	2	0.593462	57.5571	695402	3227	0.00561214	120399	0.173136	908	Crub010_Town Area Fitzroy Crossing_WA	yes	yes	no	no	no
PM089			Cjun089	Cryptoblepharus			Western end of Artesian Range	-16.47	125	WA	Australia	2013	PMO89	PQ155763	MBCAP05_PMO89	SAMN44257294	2	0.000230375	19.6222	1285378	4216	0.00384337	188425	0.146591	931	Cjun089_Western end of Artesian Range_WA	yes	yes	no	no	no
WAMR108703	ABTC63571		Cmet703	Cryptoblepharus	metallicus		BANANA SPRINGS	-18.9	128.8	WA	Australia	1991	R108703-ABTC63571	PQ155859	MBCAP05_108703	SAMN44257282	2	0.0894791	21.9008	1293780	4280	0.00385186	182629	0.141159	952	Cmet703_BANANA SPRINGS_WA	yes	yes	no	no	no
		CCM1001	Cmeg001	Cryptoblepharus	megastictus		Mud Springs, campsite, 20km SW Theda HS	-14.88	126.359	WA	Australia	2013	CCM1001	PQ155620	MBCAP05_CCM1001	SAMN44257284	2	0.222201	55.4125	898518	2174	0.0028664	140076	0.155897	966	Cmeg001_Mud Springs, campsite, 20km SW Theda HS_WA	yes	yes	no	no	no
PM0117			Cjun117	Cryptoblepharus		juno	South Bank of the Charnley River, Eastern End of Artesian Range	-16.26	125.37	WA	Australia	2013	PMO117	PQ155764	MBCAP05_PM0117	SAMN44257191	2	0.332796	22.4465	1299972	3075	0.0027236	170952	0.131504	1263	Cjun117_South Bank of the Charnley River, Eastern End of Artesian Range_WA	yes	yes	yes	yes	no
NTMR23808	ABTC30621		Cmet808	Cryptoblepharus	ruber	metallicus	Wickham River Gregory National Park	-16.8502	130.233	NT	Australia	1998	R23808-ABTC30621	PQ155812	MBCAP05_23808	SAMN44257249	2	0.0667906	24.326	1237883	4117	0.00392085	187856	0.151756	1187	Cmet808_Wickham River Gregory National Park_NT	yes	yes	yes	yes	yes
NTMR17360	ABTC61627		Cmet360	Cryptoblepharus	metallicus	metallicus	Victoria River, Gregory NP	-15.6	131.1	NT	Australia	1986	R17360-ABTC61627	PQ155768	MBCAP05_17360	SAMN44257229	2	0.0304843	28.1219	1289417	5164	0.00456844	159053	0.123353	1546	Cmet360_Victoria River, Gregory NP_NT	yes	yes	yes	yes	yes
NTMR24776	ABTC67944		Crub776	Cryptoblepharus	metallicus	ruber	Nr Mount Golla Golla, Bradshaw Station	-15.3187	130.471	NT	Australia	1999	R24776-ABTC67944	PQ155813	MBCAP05_24776	SAMN44257278	2	0.00426507	28.2421	1333657	5400	0.00455707	148686	0.111487	1612	Crub776_Nr Mount Golla Golla, Bradshaw Station_NT	yes	yes	yes	yes	yes
		CCM0837	Cmet837	Cryptoblepharus	metallicus	metallicus	Carson escarpment - near camp	-15.3387	126.587	WA	Australia	2013	CCM0837	PQ155604	MBCAP05_CCM0837	SAMN44257251	2	0.140817	29.3453	1342391	3455	0.00288703	145661	0.108509	1707	Cmet837_Carson escarpment - near camp_WA	yes	yes	yes	yes	yes
		CCM1454	Cjun454	Cryptoblepharus		juno	Teronis Gorge	-17.2909	127.257	WA	Australia	2013	CCM1454	PQ155647	MBCAP05_CCM1454	SAMN44257193	2	0.0551211	30.6588	1346148	2434	0.00201375	137459	0.102113	1734	Cjun454_Teronis Gorge_WA	yes	yes	yes	yes	yes
NTMR22356	ABTC29827		Cjun356	Cryptoblepharus	juno	juno	Jarrnarm Escarpment Keep River National Park	-15.7675	129.087	NT	Australia	1996	R22356-ABTC29827	PQ155787	MBCAP05_22356	SAMN44257192	2	0.0077409	30.7304	1350713	5175	0.00426395	137051	0.101466	1798	Cjun356_Jarrnarm Escarpment Keep River National Park_NT	yes	yes	yes	yes	no
NTMR27816			Cmet816	Cryptoblepharus	ruber	metallicus	Coolibah Station, Upper River Bank Victoria River	-15.538	130.976	NT	Australia	2005	R27816	PQ155838	MBCAP05_27816	SAMN44257250	2	0.0112827	31.0558	1256292	5372	0.00488507	156614	0.124664	1626	Cmet816_Coolibah Station, Upper River Bank Victoria River_NT	yes	yes	yes	yes	yes
WAMR127490			Crub490	Cryptoblepharus	ruber	ruber	MIMBI CREEK	-18.7333	126.05	WA	Australia	1996	R127490	PQ155865	MBCAP05_127490	SAMN44257264	2	0.00516296	31.1337	1342859	3700	0.00306575	135978	0.10126	1796	Crub490_MIMBI CREEK_WA	yes	yes	yes	yes	yes
NTMR36449			Cmet449	Cryptoblepharus	metallicus	metallicus	GEMCO Mine, Groote Eylandt	-14.042	136.467	NT	Australia	2010	R36449	PQ155857	MBCAP05_36449	SAMN44257233	2	0.0959245	31.5942	1308898	7492	0.00648229	153133	0.116994	1523	Cmet449_GEMCO Mine, Groote Eylandt_NT	yes	yes	yes	yes	yes
WAMR171319			Crub319	Cryptoblepharus	metallicus	ruber	SAINT ANDREW ISLAND	-15.358	124.996	WA	Australia	2008	171319	PQ155531	MBCAP05_171319	SAMN44257258	2	0.118603	31.9709	1345549	6940	0.00571428	131047	0.097393	1858	Crub319_SAINT ANDREW ISLAND_WA	yes	yes	yes	yes	yes
NTMR27509			Crub509	Cryptoblepharus	ruber	ruber	Willare Bridge Fitzroy River	-17.7363	123.645	WA	Australia	2005	R27509	PQ155834	MBCAP05_27509	SAMN44257266	2	0.0212007	32.0003	1354645	5283	0.00430502	127472	0.0940999	1936	Crub509_Willare Bridge Fitzroy River_WA	yes	yes	yes	yes	yes
NTMR24785	ABTC67982		Cmet785	Cryptoblepharus	metallicus	metallicus	Lobby Creek, Bradshaw Station	-15.3598	130.105	NT	Australia	1999	R24785-ABTC67982	PQ155816	MBCAP05_24785	SAMN44257247	2	0.00371864	32.8734	1327402	5100	0.00431405	145217	0.109399	1648	Cmet785_Lobby Creek, Bradshaw Station_NT	yes	yes	yes	yes	yes
NTMR22095	ABTC29801		Cmet095	Cryptoblepharus	metallicus	metallicus	Lake Argyle	-16.118	128.726	WA	Australia	1996	R22095_ABTC29801	PQ155780	MBCAP05_22095	SAMN44257221	2	0.583301	32.8942	1327339	4371	0.00369093	143086	0.107799	1691	Cmet095_Lake Argyle_WA	yes	yes	yes	yes	yes
		CCM0908	Cmeg908	Cryptoblepharus	megastictus	megastictus	King Ed Riv Theda, site 4, 30km N of Homestead	-14.5246	126.464	WA	Australia	2013	CCM0908	PQ155613	MBCAP05_CCM0908	SAMN44257216	2	0.325177	33.2744	1226213	5485	0.00514268	159649	0.130197	1383	Cmeg908_King Ed Riv Theda, site 4, 30km N of Homestead_WA	yes	yes	yes	yes	yes
NTMR22359	ABTC29830		Cmet359	Cryptoblepharus	metallicus	metallicus	Jarrnarm Campground, Keep River NP	-15.7585	129.092	NT	Australia	1996	R22359-ABTC29830	PQ155790	MBCAP05_22359	SAMN44257228	2	0.00650925	33.353	1351662	5110	0.00417858	128759	0.0952598	1908	Cmet359_Jarrnarm Campground, Keep River NP_NT	yes	yes	yes	yes	yes
WAMR164961			Cmet961	Cryptoblepharus	metallicus	metallicus	DRYSDALE RIVER	-14.7538	127.049	WA	Australia	2009	164961	PQ155528	MBCAP05_164961	SAMN44257253	2	0.00504191	33.5557	1344771	4842	0.00397984	128140	0.0952876	1882	Cmet961_DRYSDALE RIVER_WA	yes	yes	yes	yes	yes
NTMR24778	ABTC67953		Cmet778	Cryptoblepharus	metallicus	metallicus	North Angalarri Valley, Bradshaw Station	-15.0255	130.691	NT	Australia	1999	R24778-ABTC67953	PQ155814	MBCAP05_24778	SAMN44257246	2	0.004277	33.854	1342930	6642	0.00550643	136704	0.101795	1799	Cmet778_North Angalarri Valley, Bradshaw Station_NT	yes	yes	yes	yes	yes
NTMR24790	ABTC67995		Cmet790	Cryptoblepharus	metallicus	metallicus	Lobby Creek, Bradshaw Station	-15.3247	130.102	NT	Australia	1999			MBCAP05_24790	SAMN44257248	2	0.0304012	35.1154	1267342	5683	0.00504129	140051	0.110508	1773	Cmet790_Lobby Creek, Bradshaw Station_NT	no	yes	yes	yes	yes
		CCM0657	Cmet657	Cryptoblepharus	metallicus/ruber	metallicus	Saddle Creek Parking (trees)	-15.9974	129.562	NT	Australia	2013	CCM0657	PQ155587	MBCAP05_CCM0657	SAMN44257242	2	0.130149	35.2152	1326455	4407	0.00372629	143776	0.108391	1662	Cmet657_Saddle Creek Parking (trees)_NT	yes	yes	yes	yes	yes
WAMR146002			Crub002	Cryptoblepharus	metallicus	ruber	KIMBOLTON	-16.6833	123.833	WA	Australia	2001	146002	PQ155525	MBCAP05_146002	SAMN44257254	2	0.0687986	35.4775	1099449	6383	0.0066529	140018	0.127353	1524	Crub002_KIMBOLTON_WA	yes	yes	yes	yes	yes
		CCM0644	Cjun644	Cryptoblepharus		juno	Bullo River Boab	-15.6586	129.659	NT	Australia	2013	CCM0644	PQ155586	MBCAP05_CCM0644	SAMN44257197	2	0.105809	35.5138	1349955	4567	0.00373488	127159	0.094195	1887	Cjun644_Bullo River Boab_NT	yes	yes	yes	yes	no
		CMWA68	Crub068	Cryptoblepharus	metallicus/ruber	ruber	El Questro Harrier camp	-15.9799	127.961	WA	Australia	2012	CMWA68	PQ155752	MBCAP05_CMWA68	SAMN44257256	2	0.111899	35.6396	1126916	2970	0.00303583	148599	0.131863	1384	Crub068_El Questro Harrier camp_WA	yes	yes	yes	yes	yes
NTMR13618	ABTC61680		Cmet618	Cryptoblepharus	metallicus	metallicus	Victoria Hwy, 30K E. Victoria Rvr Bridge	-15.4833	131.55	NT	Australia	1986	R13618-ABTC61680	PQ155541	MBCAP05_13618	SAMN44257239	2	0.0194065	36.1725	1309042	5386	0.00457964	132967	0.101576	1841	Cmet618_Victoria Hwy, 30K E. Victoria Rvr Bridge_NT	yes	yes	yes	yes	yes
WAMR172793			Crub793	Cryptoblepharus	sp.	ruber	Mount Barnett Station	-16.6575	125.929	WA	Australia	2012	172793	PQ155539	MBCAP05_172793	SAMN44257279	2	0.0405076	36.4475	1333064	6571	0.00544576	126437	0.0948469	1991	Crub793_Mount Barnett Station_WA	yes	yes	yes	yes	yes
		CCM0838	Cmeg838	Cryptoblepharus	megastictus	megastictus	Carson escarpment - TD2	-15.3522	126.59	WA	Australia	2013	CCM0838	PQ155605	MBCAP05_CCM0838	SAMN44257215	2	0.0259054	37.198	1363562	4485	0.00362692	126977	0.0931215	1867	Cmeg838_Carson escarpment - TD2_WA	yes	yes	yes	yes	yes
		CMNT166	Cmet166	Cryptoblepharus	metallicus/ruber	metallicus	Victoria River Research Station (Kidman Springs)	-16.1163	130.96	NT	Australia	2012	CMNT166	PQ155744	MBCAP05_CMNT166	SAMN44257225	2	0.0141458	37.297	1357507	4844	0.00393417	126244	0.0929969	1963	Cmet166_Victoria River Research Station (Kidman Springs)_NT	yes	yes	yes	yes	yes
NTMR22353	ABTC29824		Cjun353	Cryptoblepharus	juno		Jarrnarm Escarpment Keep River National Park	-15.7675	129.087	NT	Australia	1996	R22353-ABTC29824	PQ155784	SP01B_indexing56	SAMN44257288	1	74% -- 89%	38.2143	936771	12429	0.0174572	224803	0.239976	2388	Cjun353_Jarrnarm Escarpment Keep River National Park_NT	yes	yes	no	no	no
NTMR22518	ABTC30145		Crub518	Cryptoblepharus	ruber	ruber	Durack River Station, Jacks Hole	-15.8353	128.405	WA	Australia	1996	R22518-ABTC30145	PQ155799	MBCAP05_22518	SAMN44257267	2	0.00278443	38.3696	1372377	4004	0.00319626	119662	0.0871932	2074	Crub518_Durack River Station, Jacks Hole_WA	yes	yes	yes	yes	yes
		CMWA40	Cmet040	Cryptoblepharus	metallicus/ruber	metallicus	Mount house station	-17.0501	125.705	WA	Australia	2012	CMWA40	PQ155749	MBCAP05_CMWA40	SAMN44257218	2	0.0288609	39.8047	1195530	2821	0.00265972	134891	0.112829	1699	Cmet040_Mount house station_WA	yes	yes	yes	yes	yes
NTMR16341	ABTC28500		Crub341	Cryptoblepharus	ruber	ruber	Top Springs	-16.5333	131.8	NT	Australia	1990	R16341-ABTC28500	PQ155766	MBCAP05_16341	SAMN44257259	2	0.0317549	41.4164	1168056	3862	0.00375319	139064	0.119056	1691	Crub341_Top Springs_NT	yes	yes	yes	yes	yes
WAMR171950			Crub950	Cryptoblepharus	metallicus		Storr Island	-15.9105	124.461	WA	Australia	2009	R171950	PQ155898	MBCAP05_171950	SAMN44257283	2	0.0118202	41.6253	1353744	6812	0.00546846	108056	0.0798201	2144	Crub950_Storr Island_WA	yes	yes	yes	yes	no
NTMR23483	ABTC30555		Cmet483	Cryptoblepharus	metallicus	metallicus	Longreach Waterhole, Elliot	-17.6173	133.474	NT	Australia	1998	R23483-ABTC30555	PQ155809	MBCAP05_23483	SAMN44257235	2	0.0139334	41.7047	1354272	7625	0.00614943	114319	0.0844136	2028	Cmet483_Longreach Waterhole, Elliot_NT	yes	yes	yes	yes	yes
		CCM1689	Cmet689	Cryptoblepharus	metallicus/ruber	metallicus	Gibb river road station tip	-16.4227	126.432	WA	Australia	2013	CCM1689	PQ155656	MBCAP05_CCM1689	SAMN44257244	2	0.0413249	42.0046	1101117	2980	0.00311002	142923	0.129798	1438	Cmet689_Gibb river road station tip_WA	yes	yes	yes	yes	yes
		CCM0506	Cmet506	Cryptoblepharus	metallicus	metallicus	Hornet Cr Roadside stop	-13.68	131.99	NT	Australia	2013	CCM0506	PQ155564	MBCAP05_CCM0506	SAMN44257236	2	0.0202962	42.3806	1189510	4182	0.00395726	132719	0.111575	1718	Cmet506_Hornet Cr Roadside stop_NT	yes	yes	yes	yes	yes
		CCM1734	Cmet734	Cryptoblepharus	ruber	metallicus	Mertens falls trail	-14.8235	125.707	WA	Australia	2013	CCM1734	PQ155660	MBCAP05_CCM1734	SAMN44257245	2	0.00602901	43.9511	1321782	3618	0.00301021	119871	0.0906889	1905	Cmet734_Mertens falls trail_WA	yes	yes	yes	yes	yes
		CCM1113	Cmet113	Cryptoblepharus	ruber	metallicus	Old Theda Crossing	-14.8089	126.714	WA	Australia	2013	CCM1113	PQ155632	MBCAP05_CCM1113	SAMN44257222	2	0.0166761	44.524	1327536	3625	0.00299473	117075	0.0881897	2014	Cmet113_Old Theda Crossing_WA	yes	yes	yes	yes	yes
NTMR35688			Crub688	Cryptoblepharus	metallicus	ruber	Roper Bar, Roper River	-14.7133	134.508	NT	Australia	2009	R35688	PQ155852	MBCAP05_35688	SAMN44257273	2	0.124606	46.136	1211385	4234	0.00391833	130823	0.107995	1749	Crub688_Roper Bar, Roper River_NT	yes	yes	yes	yes	yes
		CCM0581	Cdae581	Cryptoblepharus		daedalos	Coolibah Binoes' range	-15.5398	130.964	NT	Australia	2013	CCM0581	PQ155573	MBCAP05_CCM0581	SAMN44257186	2	0.0139698	46.262	1220246	3313	0.00307233	141913	0.116299	1718	Cdae581_Coolibah Binoes' range_NT	yes	yes	yes	yes	no
		CCM0393	Cmet393	Cryptoblepharus	sp	metallicus	MCARTHUR RIVER STN HS	-16.6604	135.852	NT	Australia	2013	CCM0393	PQ155559	MBCAP05_CCM0393	SAMN44257232	2	0.466662	49.4864	782719	3257	0.00510186	144325	0.184389	1006	Cmet393_MCARTHUR RIVER STN HS_NT	yes	yes	yes	yes	yes
NTMR35687			Crub687	Cryptoblepharus	metallicus	ruber	Roper Bar, Roper River	-14.7133	134.508	NT	Australia	2009	R35687	PQ155851	MBCAP05_35687	SAMN44257272	2	0.337059	49.949	1005455	3488	0.00402099	138007	0.137258	1378	Crub687_Roper Bar, Roper River_NT	yes	yes	yes	yes	yes
		CCM1024	Cmet024	Cryptoblepharus	ruber	metallicus	23k N Drysdale Station	-15.5057	126.308	WA	Australia	2013	CCM1024	PQ155621	MBCAP05_CCM1024	SAMN44257217	2	0.0242831	50.7869	1269378	3112	0.00270139	117379	0.0924697	1984	Cmet024_23k N Drysdale Station_WA	yes	yes	yes	yes	yes
		CCM0614	Cdae614	Cryptoblepharus		daedalos	Jasper Gorge Riverside	-16.0295	130.779	NT	Australia	2013	CCM0614	PQ155578	MBCAP05_CCM0614	SAMN44257187	2	0.00893256	51.1144	1186887	2462	0.00234147	135409	0.114088	1728	Cdae614_Jasper Gorge Riverside_NT	yes	yes	yes	yes	yes
NTMR35683			Crub683	Cryptoblepharus	metallicus	ruber	Tomato Island Boatramp, Roper River	-14.7718	134.805	NT	Australia	2009	R35683	PQ155848	MBCAP05_35683	SAMN44257271	2	0.347804	51.7933	823932	2147	0.00307764	126320	0.153314	1107	Crub683_Tomato Island Boatramp, Roper River_NT	yes	yes	yes	yes	yes
		CCM0631	Cmet631	Cryptoblepharus	metallicus/ruber	metallicus	Bullo River Rock Camp	-15.5864	129.641	NT	Australia	2013	CCM0631	PQ155582	MBCAP05_CCM0631	SAMN44257241	2	0.404869	55.687	799017	2700	0.0040926	139289	0.174325	1004	Cmet631_Bullo River Rock Camp_NT	yes	yes	yes	yes	yes
		CCM1521	Cmet521	Cryptoblepharus	metallicus/ruber	metallicus	Hahn River rocks	-16.8163	126.077	WA	Australia	2013	CCM1521	PQ155653	MBCAP05_CCM1521	SAMN44257237	2	0.343588	56.1553	863742	2221	0.00297603	117446	0.135973	1283	Cmet521_Hahn River rocks_WA	yes	yes	yes	yes	yes
NTMR24789	ABTC67933		Cjun789	Cryptoblepharus		juno	Lobby Creek Bradshaw Station	-15.3247	130.102	NT	Australia	1999	R24789-ABTC67993	PQ155817	SP05_indexing45	SAMN44257203	1	0.011573	58.1881	1628029	14589	0.00992543	158168	0.0971531	2658	Cjun789_Lobby Creek Bradshaw Station_NT	yes	yes	yes	yes	no
		CCM1366	Cmet366	Cryptoblepharus	metallicus/ruber	metallicus	Potts riparian	-16.4894	125.352	WA	Australia	2013	CCM1366	PQ155644	MBCAP05_CCM1366	SAMN44257230	2	0.0148683	63.0582	1100865	2502	0.00254619	118222	0.10739	1675	Cmet366_Potts riparian_WA	yes	yes	yes	yes	yes
		CCM0391	Cmet391	Cryptoblepharus	metallicus	metallicus	CARANBIRINI CONSERVATION RESERVE	-16.2716	136.079	NT	Australia	2013	CCM0391	PQ155557	MBCAP05_CCM0391	SAMN44257231	2	0.069678	66.835	1074778	4319	0.00454302	124089	0.115455	1606	Cmet391_CARANBIRINI CONSERVATION RESERVE_NT	yes	yes	yes	yes	yes
NTMR18663	ABTC30319		Crub663	Cryptoblepharus	ruber	ruber	Mosquito Flat, Bradshaw Station	-15.3894	130.145	NT	Australia	1997			SP01B_indexing40	SAMN44257270	1	0.700142	67.5107	1475735	5613	0.00415366	124398	0.0842956	2809	Crub663_Mosquito Flat, Bradshaw Station_NT	no	yes	yes	yes	yes
		CCM1079	Cmeg079	Cryptoblepharus	megastictus	megastictus	Langoor Hill	-14.7834	126.633	WA	Australia	2013	CCM1079	PQ155628	MBCAP05_CCM1079	SAMN44257209	2	0.360363	77.3655	977824	3556	0.00429954	150758	0.154177	1226	Cmeg079_Langoor Hill_WA	yes	yes	yes	yes	yes
WAMR137948	ABTC63629		Crub948	Cryptoblepharus	ruber	ruber	Spirit Hills HS, NE Kununurra	-15.4442	129.014	WA	Australia	1999	R137948-ABTC63629	PQ155869	SP10_indexing5	SAMN44257281	2	0.0570764	83.5851	1418589	4540	0.00338669	78049	0.0550188	2327	Crub948_Spirit Hills HS, NE Kununurra_WA	yes	yes	yes	yes	yes
		CCM1177	Cmeg177	Cryptoblepharus	megastictus		30km North of Theda	-14.5315	126.589	WA	Australia	2013	CCM1177	PQ155636	MBCAP05_CCM1177	SAMN44257285	2	0.0434976	86.0748	1210665	4928	0.00447984	110626	0.0913762	1874	Cmeg177_30km North of Theda_WA	yes	yes	no	no	no
		CCM1112	Cmeg112	Cryptoblepharus	megastictus	megastictus	Langoor Sth Escarpment	-14.7868	126.634	WA	Australia	2013	CCM1112	PQ155631	SP10_indexing23	SAMN44257210	2	0.762881	87.3523	694064	2511	0.00381177	35315	0.0508815	1668	Cmeg112_Langoor Sth Escarpment_WA	yes	yes	yes	yes	yes
NTMR22084	ABTC29791		Crub084	Cryptoblepharus	ruber		Cable Beach Broome	-17.9252	122.206	WA	Australia	1996	R22084-ABTC29791	PQ155776	SP10_indexing7 (ID does not match, excluded)	SAMN44257313	2	0.932119	87.9094	1397260	4162	0.00317715	87281	0.0624658	2274	Crub084_Cable Beach Broome_WA	yes	excluded	excluded	excluded	excluded
WAMR117795			Cmeg795	Cryptoblepharus	megastictus		MIDDLE OSBORN ISLAND	-14.3419	126.021	WA	Australia	2002	117795	PQ155523	SP03_indexing41 (Carlia switch)	SAMN44257310	1	79% -- 78%	91.3813	1565742	4969	0.00340582	106769	0.0681907	2900	Cmeg795_MIDDLE OSBORN ISLAND_WA	yes	excluded	excluded	excluded	excluded
		CCM0667	Cjun667	Cryptoblepharus		juno	Saddle Creek Parking (Hills)	-15.9597	129.564	NT	Australia	2013	CCM0667	PQ155591	AS01_indexing49	SAMN44257199	1	0.0538837	94.8939	1642534	2347	0.00152655	105079	0.0639737	2934	Cjun667_Saddle Creek Parking (Hills)_NT	yes	yes	yes	yes	yes
		CCM0668	Cjun668	Cryptoblepharus	juno	juno	Keep River Gurrandalng Campground	-15.8748	129.051	NT	Australia	2013			SP05_indexing44	SAMN44257200	1	0.0190506	95.4738	1554073	5794	0.00411388	145670	0.0937343	2293	Cjun668_Keep River Gurrandalng Campground_NT	no	yes	yes	yes	yes
NTMR13614	ABTC61666		Cdae614	Cryptoblepharus	daedalos		Gregory NP.	-16.0361	130.786	NT	Australia	1986			SP01B_indexing38	SAMN44257286	1	0.759499	95.8224	1611425	4411	0.00291962	100610	0.0624354	2923	Crub295_MtHart_WA	no	yes	no	no	no
PMO73			Cjun073	Cryptoblepharus			Western end of Artesian Range	-16.47	125	WA	Australia		PMO73	PQ155762	SP10_indexing19	SAMN44257289	2	0.602213	102.363	1327648	37682	0.0298446	65039	0.0489881	2380	Cjun073_Western end of Artesian Range_WA	yes	yes	no	no	no
		CCM1000	Cmeg000	Cryptoblepharus	megastictus	megastictus	Mud Springs, campsite, 20km SW Theda HS	-14.88	126.359	WA	Australia	2013	CCM1000	PQ155619	SP05_indexing47	SAMN44257208	1	0.565408	110.53	1658073	3861	0.00248694	105563	0.0636661	2868	Cmeg000_Mud Springs, campsite, 20km SW Theda HS_WA	yes	yes	yes	yes	no
		CCM0758	Cmeg758	Cryptoblepharus	megastictus	megastictus	Carson escarpment	-15.3394	126.589	WA	Australia	2013	CCM0758	PQ155598	SP10_indexing22	SAMN44257214	2	0.755871	111.738	1435096	4534	0.00330484	63171	0.0440187	2392	Cmeg758_Carson escarpment_WA	yes	yes	yes	yes	yes
AMSR140118	ABTC67924		Cmeg118	Cryptoblepharus	megastictus	megastictus	1k S McGowens Beach, Kalumburu area	-14.198	126.656	WA	Australia	1995	R140118-ABTC67924	PQ155870	SP04_indexing2	SAMN44257211	1	0.796239	113.273	1570990	5630	0.00380184	90130	0.0573715	2918	Cmeg118_1k S McGowens Beach, Kalumburu area_WA	yes	no	yes	yes	yes
NTMR18908	ABTC30431		Cmet908	Cryptoblepharus	metallicus	metallicus	Town Area, Ayr	-19.5755	147.399	QLD	Australia	1998	R18908-ABTC30431	PQ155771	SP01A_indexing27	SAMN44257252	1	0.290824	116.324	1527682	8369	0.00600189	133287	0.0872479	2712	Cmet908_Town Area, Ayr_QLD	yes	yes	yes	yes	yes
		CCM1396	Crub396	Cryptoblepharus	metallicus/ruber	ruber	Grevillea gorge	-16.4995	125.336	WA	Australia	2000	CCM1396	PQ155645	SP10_indexing1	SAMN44257262	2	0.581463	116.348	1397956	6353	0.00477399	67204	0.048073	2370	Crub396_Grevillea gorge_WA	yes	no	yes	yes	yes
NTMR22522	ABTC30149		Crub522	Cryptoblepharus	ruber		Mitchell Falls	-14.6922	125.656	WA	Australia	1996	R22522-ABTC30149	PQ155803	SP10_indexing6 (ID does not match, excluded)	SAMN44257312	2	0.894187	124.415	1426191	3666	0.00268674	61712	0.0432705	2391	Crub522_Mitchell Falls_WA	yes	excluded	excluded	excluded	excluded
		CCM1735	Crub735	Cryptoblepharus	ruber	ruber	Mitchell River falls trail	-14.8174	125.711	WA	Australia		CCM1735	PQ155661	SP10_indexing2	SAMN44257275	2	0.780999	127.536	1403068	7495	0.00557547	58786	0.0418982	2391	Crub735_Mitchell River falls trail_WA	yes	yes	yes	yes	yes
NTMR22525	ABTC30152		Cmet525	Cryptoblepharus	metallicus	metallicus	Mt Elizabeth HS	-16.4189	126.103	WA	Australia	1996			SP01B_indexing55	SAMN44257238	1	0.286668	134.227	1564037	4270	0.00290449	93898	0.0600357	2922	Cmet525_Mt Elizabeth HS_WA	no	yes	yes	yes	yes
NTMR22093	ABTC29799		Cmet093	Cryptoblepharus	metallicus	metallicus	Kununurra	-15.774	128.736	WA	Australia	1996	R22093-ABTC29799	PQ155778	SP04_indexing35	SAMN44257220	1	0.290308	137.425	1614852	4942	0.00324653	92609	0.0573483	2889	Cmet093_Kununurra_WA	yes	yes	yes	yes	yes
NTMR25985	ABTC70694		Cdae985	Cryptoblepharus		daedalos	Jasper Gorge Gregory National Park	-16.0283	130.797	NT	Australia	2000	R25985-ABTC70694	PQ155829	SP01B_indexing39	SAMN44257189	1	0.329873	144.229	1586251	4303	0.00287132	87635	0.0552466	2924	Cdae985_Jasper Gorge Gregory National Park_NT	yes	yes	yes	yes	yes
NTMR22529	ABTC30156		Crub529	Cryptoblepharus	ruber	ruber	Mt Elizabeth Station	-16.2081	126.008	WA	Australia	1996			SP01A_indexing23	SAMN44257268	1	0.23443	154.379	1560550	8403	0.00567538	79944	0.0512281	2922	Crub529_Mt Elizabeth Station_WA	no	yes	yes	yes	yes
		CCM1178	Cmeg178	Cryptoblepharus	megastictus	megastictus	30km North of Theda	-14.5315	126.589	WA	Australia	2013	CCM1178	PQ155637	SP05_indexing46	SAMN44257212	1	0.267907	157.783	1651385	7546	0.0048114	83025	0.050276	2911	Cmeg178_30km North of Theda_WA	yes	yes	yes	yes	yes
	BP02478		Cjun478	Cryptoblepharus	megastictus	juno	Berkeley SR	-14.4861	127.82	WA	Australia	2014	BP02478	MH216017.1	MBCAP07_BP02478	SAMN44257195	2	0.0741045	164.384	1416849	3042	0.00222883	52010	0.0367082	2410	Cjun478_Berkeley SR_WA	yes	yes	yes	yes	yes
NTMR18839	ABTC30354		Cmet839	Cryptoblepharus	metallicus		Hi-Way Inn Roadhouse, Daly Waters	-16.2667	133.367	NT	Australia	1997	R18839-ABTC30354	PQ155769	SP04_indexing7	SAMN44257287	1	0.710248	168.469	858709	5969	0.00900711	196010	0.228261	1486	Cmet839_Hi-Way Inn Roadhouse, Daly Waters_NT	yes	yes	no	no	no
		CCM1496	Crub496	Cryptoblepharus	metallicus/ruber	ruber	Bell Gorge	-16.9994	125.206	WA	Australia	2013	CCM1496	PQ155650	MBCAP07_CCM1496	SAMN44257265	2	0.86251	169.402	1372373	7444	0.00568906	63896	0.0465588	2340	Crub496_Bell Gorge_WA	yes	yes	yes	yes	yes
NTMR26008	ABTC70879		Cjun008	Cryptoblepharus		juno	Nr Bellburn Camp Purnululu National Park	-17.4452	128.304	WA	Australia	2000	R26008-ABTC70879	PQ155830	SP10_indexing10	SAMN44257190	2	0.01	170.721	1422170	3104	0.00227293	56531	0.0397498	2398	Cjun008_Nr Bellburn Camp Purnululu National Park_WA	yes	yes	yes	yes	yes
	BP02387		Crub387	Cryptoblepharus	metallicus	ruber	Buckle Head	-14.4583	127.86	WA	Australia	2014	BP02387	PQ155544	MBCAP07_BP02387	SAMN44257261	2	0.727709	173.446	1419794	2490	0.00182372	54450	0.0383506	2416	Crub387_Buckle Head_WA	yes	yes	yes	yes	no
		CCM1248	Crub248	Cryptoblepharus	metallicus/ruber	ruber	Silent Grove Creek Rocks	-17.0684	125.246	WA	Australia	2013	CCM1248	PQ155640	MBCAP07_CCM1248	SAMN44257257	2	0.952017	179.588	1410979	7276	0.00536494	54766	0.0388142	2411	Crub248_Silent Grove Creek Rocks_WA	yes	yes	yes	yes	yes
		CCM0643	Cjun643	Cryptoblepharus		juno	Saddle Creek Parking (Hills)	-15.9597	129.564	NT	Australia	2013	CCM0643	PQ155585	MBCAP07_CCM643	SAMN44257196	2	0.805732	179.936	1420174	1336	0.000976453	51956	0.0365842	2416	Cjun643_Saddle Creek Parking (Hills)_NT	yes	yes	yes	yes	yes
		CCM0666	Cjun666	Cryptoblepharus		juno	Saddle Creek Parking (Hills)	-15.9597	129.564	NT	Australia	2013	CCM0666	PQ155590	MBCAP07_CCM666	SAMN44257198	2	0.805732	179.936	1420174	1336	0.000976453	51956	0.0365842	2416	Cjun666_Saddle Creek Parking (Hills)_NT	yes	yes	yes	yes	yes
	BP02467		Cjun467	Cryptoblepharus	megastictus	juno	Berkeley SR	-14.4852	127.822	WA	Australia	2014	BP02467	PQ155545	MBCAP07_BP02467	SAMN44257194	2	0.934116	183.033	1423190	3054	0.00223382	56024	0.0393651	2409	Cjun467_Berkeley SR_WA	yes	yes	yes	yes	yes
WAMR171330	BP01115		Cmet115	Cryptoblepharus	metallicus	metallicus	ADOLPHUS ISLAND	-15.1066	128.157	WA	Australia	2008	171330	PQ155532	MBCAP07_BP01115	SAMN44257223	2	0.296719	187.62	1401081	4288	0.0031792	52313	0.0373376	2405	Cmet115_ADOLPHUS ISLAND_WA	yes	yes	yes	yes	yes
		CMWA61	Crub061	Cryptoblepharus	metallicus/ruber	ruber	El Questro Harrier camp	-15.9799	127.961	WA	Australia	2012	CMWA61	PQ155751	SP09_indexing38	SAMN44257255	1	0.66	188.376	1578554	5349	0.00358806	87774	0.0556041	2919	Crub061_El Questro Harrier camp_WA	yes	yes	yes	yes	yes
WAMR167865			Crub865	Cryptoblepharus	metallicus	ruber	LITTLE MERTENS FALLS	-14.8238	125.875	WA	Australia	2007	167865	PQ155566	MBCAP07_167865	SAMN44257280	2	0.39305	190.692	1407822	7133	0.00526817	53840	0.0382435	2409	Crub865_LITTLE MERTENS FALLS_WA	yes	yes	yes	yes	yes
		CCM5451	Cmet451	Cryptoblepharus	metallicus	metallicus	Site 14 pitfall, Nitmiluk NP	-14.032	132.307	NT	Australia	2015	CCM5451	PQ155741	MBCAP07_CCM5451	SAMN44257234	2	0.897088	197.562	1423290	2536	0.00185438	55718	0.0391473	2409	Cmet451_Site 14 pitfall, Nitmiluk NP_NT	yes	yes	yes	yes	no
NTMR16387	ABTC28730		Crub6387	Cryptoblepharus	ruber	ruber	Flora Bore Wave Hill Station	-17.8333	130.917	NT	Australia	1990			SP10_indexing8	SAMN44257269	2	0.0266788	197.713	1416544	3774	0.00276906	53625	0.0378562	2387	Crub6387_Flora Bore Wave Hill Station_NT	no	yes	yes	yes	yes
		CCM1736	Crub736	Cryptoblepharus	ruber	ruber	Mitchell River falls trail	-14.8174	125.711	WA	Australia	2013	CCM1736	PQ155662	MBCAP07_CCM1736	SAMN44257276	2	0.945655	200.602	1390219	7284	0.0054483	53289	0.0383314	2397	Crub736_Mitchell River falls trail_WA	yes	no	yes	yes	yes
		CCM1398	Crub398	Cryptoblepharus	metallicus/ruber	ruber	Lille pool	-16.496	125.339	WA	Australia	2013	CCM1398	PQ155646	MBCAP07_CCM1398	SAMN44257263	2	0.939708	204.114	1425036	4637	0.00338367	54632	0.0383373	2414	Crub398_Lille pool_WA	yes	yes	yes	yes	yes
	BP02366		Crub366	Cryptoblepharus	metallicus	ruber	Buckle Head	-14.4583	127.86	WA	Australia	2014	BP02366	PQ155543	MBCAP07_BP02366	SAMN44257260	2	0.00699301	204.769	1418367	2587	0.00189457	52884	0.0372851	2414	Crub366_Buckle Head_WA	yes	yes	yes	yes	no
		CCM5191	Cmet191	Cryptoblepharus	sp	metallicus	Flinders River	-18.1583	140.691	QLD	Australia	2015	CCM5191	PQ155740	MBCAP07_CCM5191	SAMN44257227	2	0.794125	206.371	1403489	4558	0.00337025	51068	0.0363865	2402	Cmet191_Flinders River_QLD	yes	yes	yes	yes	yes
		CCM1765	Cjun765	Cryptoblepharus		juno	Diamond Gorge	-17.6354	126.038	WA	Australia	2013	CCM1765	PQ155666	SP05_indexing43	SAMN44257201	1		207.338	1658520	3116	0.00197435	80282	0.0484058	2913	Cjun765_Diamond Gorge_WA	yes	yes	yes	yes	yes
		CCM1621	Cmet621	Cryptoblepharus	metallicus/ruber	metallicus	Mt Eliz camp	-16.4191	126.101	WA	Australia	2013	CCM1621	PQ155655	MBCAP07_CCM1621	SAMN44257240	2	0.929039	211.363	1431198	2927	0.00212801	55737	0.0389443	2410	Cmet621_Mt Eliz camp_WA	yes	yes	yes	yes	yes
		CCM1773	Cjun773	Cryptoblepharus		juno	Nyalasy	-16.7474	128.281	WA	Australia	2013	CCM1773	PQ155669	MBCAP07_CCM1773	SAMN44257202	2	0.703811	214.174	1416327	2180	0.00159597	50390	0.0355779	2411	Cjun773_Nyalasy_WA	yes	no	yes	yes	yes
		CCM0664	Cmet664	Cryptoblepharus	metallicus/ruber	metallicus	Saddle Creek Parking (trees)	-15.9974	129.562	NT	Australia	2013	CCM0664	PQ155588	MBCAP07_CCM664	SAMN44257243	2	0.432646	221.186	1405730	4915	0.00362445	49661	0.0353276	2406	Cmet664_Saddle Creek Parking (trees)_NT	yes	yes	yes	yes	yes
		CCM5141	Cmet141	Cryptoblepharus	sp	metallicus	Normanton	-17.6688	141.08	QLD	Australia	2015	CCM5141	PQ155738	MBCAP07_CCM5141	SAMN44257224	2	0.891396	222.428	1412640	3763	0.00276971	54015	0.0382369	2411	Cmet141_Normanton_QLD	yes	yes	yes	yes	yes
		CCM1733	Crub733	Cryptoblepharus	ruber	ruber	Mertens falls trail	-14.8212	125.713	WA	Australia	2013	CCM1733	PQ155659	MBCAP07_CCM1733	SAMN44257274	2	0.903199	226.286	1401248	7316	0.00542823	53478	0.0381645	2400	Crub733_Mertens falls trail_WA	yes	yes	yes	yes	yes
		CCM5179	Cmet179	Cryptoblepharus	metallicus	metallicus	Cobbold camp	-18.7965	143.422	QLD	Australia	2015	CCM5179	PQ155739	MBCAP07_CCM5179	SAMN44257226	2	0.917331	231.001	1427689	2943	0.00214533	55871	0.0391339	2410	Cmet179_Cobbold camp_QLD	yes	yes	yes	yes	yes
		CCM1739	Crub739	Cryptoblepharus	sp	ruber	Little mertens	-14.8236	125.711	WA	Australia	2013	CCM1739	PQ155665	MBCAP07_CCM1739	SAMN44257277	2	0.931739	231.835	1381608	7054	0.0052945	49282	0.03567	2397	Crub739_Little mertens_WA	yes	no	yes	yes	yes
		CCM2973	Cdae973	Cryptoblepharus	juno	daedalos	East Baines Camp	-16.4516	130.103	NT	Australia	2014	CCM2973	MH216019.1	MBCAP07_CCM2973	SAMN44257188	2	0.822038	236.087	1399463	1798	0.00133433	51966	0.0371328	2409	Cdae973_East Baines Camp_NT	yes	yes	yes	yes	yes
		CCM0749	Cmeg749	Cryptoblepharus	metallicus	megastictus	Old Mitchell Road	-15.1283	126.139	WA	Australia	2013	CCM0749	PQ155597	MBCAP07_CCM0749	SAMN44257213	2	0.835485	236.625	1385695	3117	0.00233538	51007	0.0368097	2392	Cmeg749_Old Mitchell Road_WA	yes	yes	yes	yes	no
NTMR22789	ABTC30163		Cmeg789	Cryptoblepharus	megastictus		Kalumburu	-14.2278	126.635	WA	Australia	1996	R22789-ABTC30163	MH216015.1	SP03_indexing42 (Carlia switch)	SAMN44257311	1	0.55	252.349	1511933	9924	0.00695829	85720	0.0566956	2879	Cmeg789_Kalumburu_WA	yes	excluded	excluded	excluded	excluded
		CCM5070	Cmet070	Cryptoblepharus	sp.	metallicus	Old Beamesbrooke Homestead	-18.0029	139.34	QLD	Australia	2015	CCM5070	PQ155735	MBCAP07_CCM5070	SAMN44257219	2	0.864805	265.061	1396578	6197	0.00464311	61912	0.0443312	2398	Cmet070_Old Beamesbrooke Homestead_QLD	yes	yes	yes	yes	yes
		JAM12633	Cles633	Cryptoblepharus	leschenault	leschenault	Lembata	-8.37188	123.415	outgroup	Indonesia		JAM12633		MBCAP06_JAM12633	SAMN44257207	2	0.0130934	304.584	1439486	2478	0.00178823	53759	0.037346	2418	Cles633_Lembata_outgroup	no	yes	yes	yes	yes
NTMR24794	ABTC68009		Cjun794	Cryptoblepharus		juno	Lobby Creek Bradshaw Station	-15.3247	130.102	NT	Australia	1999	R24794-ABTC68009	PQ155819	SP04_indexing5	SAMN44257204	1	0.620956	326.023	1383194	2825	0.00225622	131098	0.0947792	2339	Cjun794_Lobby Creek Bradshaw Station_NT	yes	yes	yes	yes	yes
		JAM13277	Cles277	Cryptoblepharus	leschenault	leschenault	Desa Lambekara, Kecamatan Pahungaludu, Kabupaten Sumba Timur	-10.0877	120.75	outgroup	Indonesia		JAM13277		MBCAP06_JAM13277	SAMN44257205	2	0.0776291	328.065	1425487	2841	0.00206048	46682	0.0327481	2418	Cles277_Desa Lambekara, Kecamatan Pahungaludu, Kabupaten Sumba Timur_outgroup	no	yes	yes	yes	yes
		JAM12467	Cles467	Cryptoblepharus	leschenault	leschenault	Flores	-8.80738	120.59	outgroup	Indonesia		JAM12467		MBCAP06_JAM12467	SAMN44257206	2	0.0234673	358.345	1417719	3651	0.00266482	47643	0.0336054	2414	Cles467_Flores_outgroup	no	yes	yes	yes	yes
R34828				Cryptoblepharus	metallicus		track between Killarny and New Dixie Stations	-15.2298	143.222	QLD	Australia	2007	34828	PQ155520													yes	no	no	no	no
R108702				Cryptoblepharus	ruber		MABEL DOWNS STATION	-17.2833	128.183	WA	Australia	1991	108702	PQ155521													yes	no	no	no	no
113997				Cryptoblepharus	metallicus		CAVE SPRING	-15.5333	128.833	WA	Australia	1992	113997	PQ155522													yes	no	no	no	no
ABTC63603	R126018	EWP31A		Cryptoblepharus	metallicus		~7k SW Point Spring Yard	-15.4617	128.819	WA	Australia	1996	126018	PQ155524													yes	no	no	no	no
R163560		V7		Cryptoblepharus	metallicus		ANJO PENINSULA	-14.0861	126.445	WA	Australia	2008	163560	PQ155526													yes	no	no	no	no
R164127				Cryptoblepharus	ruber		BERTHIER ISLAND	-14.5183	124.989	WA	Australia	2007	164127	PQ155527													yes	no	no	no	no
R168709				Cryptoblepharus	ruber		KATERS ISLAND	-14.4666	125.533	WA	Australia	2007	168709	PQ155530													yes	no	no	no	no
R171338		BP00338		Cryptoblepharus	ruber		AUGUSTUS ISLAND	-15.39	124.593	WA	Australia	2008	171338	PQ155533													yes	no	no	no	no
R171939	BP00242			Cryptoblepharus	ruber		WULALAM ISLAND	-16.3702	124.227	WA	Australia	2009	171939	PQ155534													yes	no	no	no	no
R171940	BP01458			Cryptoblepharus	ruber		STORR ISLAND	-15.9494	124.561	WA	Australia	2009	171940	PQ155535													yes	no	no	no	no
R171951				Cryptoblepharus	ruber			-15.9108	124.461	WA	Australia	2009	171951	PQ155536													yes	no	no	no	no
172726				Cryptoblepharus	ruber		Windjana Gorge National Park Public Campsite	-17.4122	124.942	WA	Australia	2012	172726	PQ155537													yes	no	no	no	no
172759				Cryptoblepharus	ruber		Carpenter Gap Windjana Gorge National Park	-17.4303	125.011	WA	Australia	2012	172759	PQ155538													yes	no	no	no	no
	BP01736			Cryptoblepharus	ruber		Kingfisher Island	-16.0902	124.092	WA	Australia	2009	BP01736	PQ155542													yes	no	no	no	no
		CCM0150		Cryptoblepharus	metallicus		CAMP BUSHY PARK	-21.1897	139.755	QLD	Australia	2013	CCM0150-ND2_fJa_C10.ab1	PQ155546													yes	no	no	no	no
		CCM0151		Cryptoblepharus	metallicus		CAMP BUSHY PARK	-21.1897	139.755	QLD	Australia	2013	CCM0151	PQ155547													yes	no	no	no	no
QMJ94606	QMA013704	CCM0170		Cryptoblepharus	metallicus		CAMP BUSHY PARK	-21.1897	139.755	QLD	Australia	2013	CCM0170	PQ155548													yes	no	no	no	no
ANWCR10363		CCM0171		Cryptoblepharus	metallicus		CAMP BUSHY PARK	-21.1897	139.755	QLD	Australia	2013	CCM0171-ND2_fJa_B10.ab1	PQ155549													yes	no	no	no	no
ANWCR10364		CCM0184		Cryptoblepharus	metallicus		BRIGHTLANDS HS	-21.0819	140.275	QLD	Australia	2013	CCM0184	PQ155550													yes	no	no	no	no
QMJ94608	QMA013706	CCM0234		Cryptoblepharus	metallicus		CALTON HILLS	-20.1401	139.412	QLD	Australia	2013	CCM0234	PQ155551													yes	no	no	no	no
QMJ94610	QMA013708	CCM0258		Cryptoblepharus	metallicus		JULIUS DAM	-20.1295	139.715	QLD	Australia	2013	CCM0258	PQ155552													yes	no	no	no	no
ANWCR10366		CCM0259		Cryptoblepharus	metallicus		JULIUS DAM	-20.1295	139.715	QLD	Australia	2013	CCM0259	MH216016.1													yes	no	no	no	no
QMJ94611	QMA013709	CCM0260		Cryptoblepharus	metallicus		WEST LEICHARDT DUMP	-20.5925	139.704	QLD	Australia	2013	CCM0260	PQ155553													yes	no	no	no	no
QMJ94613	QMA013711	CCM0288		Cryptoblepharus	metallicus		LAWN HILL STN TIP	-18.5825	138.584	QLD	Australia	2013	CCM0288	PQ155554													yes	no	no	no	no
		CCM0373		Cryptoblepharus	metallicus		CALVERT HILLS CAMPSITE	-17.1979	137.434	NT	Australia	2013	CCM0373	PQ155555													yes	no	no	no	no
		CCM0389		Cryptoblepharus	metallicus		MCARTHUR RIVER STN HS	-16.6604	135.852	NT	Australia	2013	CCM0389-ND2fJa_D12.ab1	PQ155556													yes	no	no	no	no
		CCM0390		Cryptoblepharus	metallicus		MCARTHUR RIVER STN HS	-16.6604	135.852	NT	Australia	2013	CCM0390	MH216018.1													yes	no	no	no	no
ANWCR10230		CCM0392		Cryptoblepharus	metallicus		CALVERT HILLS CAMPSITE	-17.1979	137.434	NT	Australia	2013	CCM0392	PQ155558													yes	no	no	no	no
		CCM0394		Cryptoblepharus	metallicus		MCARTHUR RIVER STN HS	-16.6604	135.852	NT	Australia	2013	CCM0394	PQ155560													yes	no	no	no	no
ANWCR10233		CCM0453		Cryptoblepharus	metallicus		EDITH RIVER ROAD	-14.302	132.07	NT	Australia	2013	CCM0453	PQ155561													yes	no	no	no	no
		CCM0458		Cryptoblepharus	cygnatus		KAKADU GUNLOM BILLABONG TRACK	-13.4352	132.414	NT	Australia	2013	CCM0458	PQ155562													yes	no	no	no	no
		CCM0465		Cryptoblepharus	metallicus		KAKADU GUNLOM UPPER FALLS TRACK	-13.4313	132.418	NT	Australia	2013	CCM0465	PQ155563													yes	no	no	no	no
R37445		CCM0507		Cryptoblepharus	metallicus		2 km. S of Edith Falls	-14.2054	132.038	NT	Australia	2013	CCM0507	PQ155565													yes	no	no	no	no
NTMR37446		CCM0513		Cryptoblepharus	cygnatus		Bark Hut	-12.9003	131.676	NT	Australia	2013	CCM0513	PQ155567													yes	no	no	no	no
ANWCR10234		CCM0514		Cryptoblepharus	cygnatus		Bark Hut	-12.9003	131.676	NT	Australia	2013	CCM0514	PQ155568													yes	no	no	no	no
ANWCR10235		CCM0517		Cryptoblepharus	cygnatus		Mary River Wilderness Lodge	-12.9046	131.651	NT	Australia	2013	CCM0517	PQ155569													yes	no	no	no	no
ANWCR10236		CCM0521		Cryptoblepharus	cygnatus		Naru Gardens	-12.3697	130.872	NT	Australia	2013	CCM0521	PQ155570													yes	no	no	no	no
		CCM0526		Cryptoblepharus	daedalos		Vic River Region Escarpment Walk	-15.6109	131.116	NT	Australia	2013	CCM0526	PQ155571													yes	no	no	no	no
		CCM0572		Cryptoblepharus	daedalos		Coolibah Binoes' range	-15.5398	130.947	NT	Australia	2013	CCM0572	PQ155572													yes	no	no	no	no
NTMR37448		CCM0582		Cryptoblepharus	daedalos		Coolibah Binoes' range	-15.5398	130.964	NT	Australia	2013	CCM0582	PQ155574													yes	no	no	no	no
		CCM0591		Cryptoblepharus	daedalos		Jasper Gorge Skinking	-16.0289	130.8	NT	Australia	2013	CCM0591	PQ155575													yes	no	no	no	no
		CCM0595		Cryptoblepharus	metallicus		Jasper Gorge Riverside	-16.0287	130.8	NT	Australia	2013	CCM0595	PQ155576													yes	no	no	no	no
NTMR37449		CCM0611		Cryptoblepharus	metallicus		Jasper Gorge Skinking	-16.0289	130.8	NT	Australia	2013	CCM0611	PQ155577													yes	no	no	no	no
		CCM0615		Cryptoblepharus	daedalos		Jasper Gorge Skinking	-16.0289	130.8	NT	Australia	2013	CCM0615	PQ155579													yes	no	no	no	no
ANWCR10242		CCM0617		Cryptoblepharus	daedalos		Vic River Region Joe Creek	-15.6063	131.082	NT	Australia	2013	CCM0617	PQ155580													yes	no	no	no	no
R37451		CCM0618		Cryptoblepharus	daedalos		Vic River Region Joe Creek	-15.6063	131.082	NT	Australia	2013	CCM0618	PQ155581													yes	no	no	no	no
		CCM0619		Cryptoblepharus	daedalos		Vic River Region Joe Creek	-15.6063	131.082	NT	Australia	2013	CCM0619	MH216021.1													yes	no	no	no	no
R37453		CCM0632		Cryptoblepharus	metallicus		Bullo River Rock Camp	-15.5864	129.641	NT	Australia	2013	CCM0632	PQ155583													yes	no	no	no	no
		CCM0642		Cryptoblepharus	juno		Bullo River Boab	-15.6586	129.659	NT	Australia	2013	CCM0642	PQ155584													yes	no	no	no	no
NTMR37455		CCM0665		Cryptoblepharus	metallicus		Saddle Creek Parking (trees)	-15.9974	129.562	NT	Australia	2013	CCM0665	PQ155589													yes	no	no	no	no
		CCM0678		Cryptoblepharus	juno		Keep River Gurrandalng Campground	-15.8748	129.051	NT	Australia	2013	CCM0678	PQ155592													yes	no	no	no	no
		CCM0679		Cryptoblepharus	juno		Keep River Gurrandalng Campground	-15.8748	129.051	NT	Australia	2013	CCM0679	PQ155593													yes	no	no	no	no
		CCM0680		Cryptoblepharus	juno		Keep River Gurrandalng Campground	-15.8748	129.051	NT	Australia	2013	CCM0680	PQ155594													yes	no	no	no	no
R176162		CCM0696		Cryptoblepharus	metallicus		Doongan Homestead	-15.3795	126.313	WA	Australia	2013	CCM0696	PQ155595													yes	no	no	no	no
R176163		CCM0697		Cryptoblepharus	metallicus		Billabong	-15.2217	126.211	WA	Australia	2013	CCM0697	PQ155596													yes	no	no	no	no
		CCM0759		Cryptoblepharus	metallicus		Carson escarpment	-15.3382	126.588	WA	Australia	2013	CCM0759	PQ155599													yes	no	no	no	no
ANWCR10250		CCM0761		Cryptoblepharus	metallicus		Carson escarpment	-15.3382	126.588	WA	Australia	2013	CCM0761	PQ155600													yes	no	no	no	no
		CCM0797		Cryptoblepharus	metallicus		Old Mitchell - near camp	-15.1174	126.13	WA	Australia	2013	CCM0797	PQ155601													yes	no	no	no	no
		CCM0810		Cryptoblepharus	metallicus		Old Mitchell - Q3	-15.1276	126.135	WA	Australia	2013	CCM0810	PQ155602													yes	no	no	no	no
		CCM0818		Cryptoblepharus	metallicus		Old Mitchell - near camp	-15.1174	126.13	WA	Australia	2013	CCM0818	PQ155603													yes	no	no	no	no
		CCM0839		Cryptoblepharus	metallicus		Carson escarpment - near camp	-15.3387	126.587	WA	Australia	2013	CCM0839	PQ155606													yes	no	no	no	no
R176169		CCM0890		Cryptoblepharus	metallicus		Theda-kalumburu road, site 3, 25kmS of HS	-14.8433	126.284	WA	Australia	2013	CCM0890	PQ155608													yes	no	no	no	no
		CCM0891		Cryptoblepharus	metallicus		Theda-kalumburu road, site 3, 25kmS of HS	-14.8433	126.284	WA	Australia	2013	CCM0891	PQ155609													yes	no	no	no	no
ANWCR10252		CCM0895		Cryptoblepharus	metallicus		Theda-kalumburu road, site 1, 25km W of HS	-14.8522	126.278	WA	Australia	2013	CCM0895	PQ155610													yes	no	no	no	no
		CCM0896		Cryptoblepharus	metallicus		Theda-kalumburu road, site 1, 25km W of HS	-14.8522	126.278	WA	Australia	2013	CCM0896	PQ155611													yes	no	no	no	no
		CCM0897		Cryptoblepharus	metallicus		Theda-kalumburu road, site 1, 25km W of HS	-14.8522	126.278	WA	Australia	2013	CCM0897	PQ155612													yes	no	no	no	no
ANWCR10253		CCM0909		Cryptoblepharus	megastictus		King Ed Riv Theda, site 8, 30km N of Homestead	-14.5176	126.45	WA	Australia	2013	CCM0909	PQ155614													yes	no	no	no	no
R176171		CCM0931		Cryptoblepharus	metallicus		King Ed Riv Theda, site 3, 30km N of Homestead	-14.5209	126.461	WA	Australia	2013	CCM0931	PQ155615													yes	no	no	no	no
		CCM0948		Cryptoblepharus	metallicus		Baitbox Hill, Theda, teasite, 10km N of HS	-14.7387	126.469	WA	Australia	2013	CCM0948	PQ155616													yes	no	no	no	no
		CCM0949		Cryptoblepharus	metallicus		Baitbox Hill, Theda, teasite, 10km N of HS	-14.7387	126.469	WA	Australia	2013	CCM0949	PQ155617													yes	no	no	no	no
R176174		CCM0993		Cryptoblepharus	metallicus		Mud Springs, Site 5 Pebbles SW Theda HS	-14.8791	126.351	WA	Australia	2013	CCM0993	PQ155618													yes	no	no	no	no
R176178		CCM1029		Cryptoblepharus	ruber		East Pentecost	-15.7823	127.875	WA	Australia	2013	CCM1029	PQ155622													yes	no	no	no	no
R176180		CCM1033		Cryptoblepharus	metallicus		Gibb River Camp	-16.0953	126.512	WA	Australia	2013	CCM1033	PQ155623													yes	no	no	no	no
R176181		CCM1034		Cryptoblepharus	metallicus		Drysdale River Stn	-15.7031	126.379	WA	Australia	2013	CCM1034	PQ155624													yes	no	no	no	no
ANWCR10258		CCM1035		Cryptoblepharus	metallicus		Drysdale River Stn	-15.7031	126.379	WA	Australia	2013	CCM1035	PQ155625													yes	no	no	no	no
R176182		CCM1037		Cryptoblepharus	metallicus		66.3k N Drysdale Station (Doongan)	-15.2609	126.201	WA	Australia	2013	CCM1037	PQ155626													yes	no	no	no	no
R176185		CCM1045		Cryptoblepharus	metallicus		80k N Drysdale Station (Doongan)	-15.1328	126.2	WA	Australia	2013	CCM1045	PQ155627													yes	no	no	no	no
		CCM1087		Cryptoblepharus	metallicus		Carson Basalt	-14.7942	126.788	WA	Australia	2013	CCM1087	PQ155629													yes	no	no	no	no
ANWCR10260		CCM1111		Cryptoblepharus	megastictus		Langoor Sth Escarpment	-14.7868	126.634	WA	Australia	2013	CCM1111	PQ155630													yes	no	no	no	no
ANWCR10264		CCM1119		Cryptoblepharus	metallicus		Langoor Hill	-14.7806	126.637	WA	Australia	2013	CCM1119	PQ155633													yes	no	no	no	no
R176194		CCM1121		Cryptoblepharus	megastictus		Langoor Hill	-14.7811	126.635	WA	Australia	2013	CCM1121	PQ155635													yes	no	no	no	no
		CCM1179		Cryptoblepharus	metallicus		Mitchell Plateau Ranger Station	-14.8211	125.721	WA	Australia	2013	CCM1179	PQ155638													yes	no	no	no	no
R176211		CCM1268		Cryptoblepharus	juno		Silent Grove Creek West	-17.0697	125.246	WA	Australia	2013	CCM1268	PQ155641													yes	no	no	no	no
		CCM1348		Cryptoblepharus	metallicus		Charnley River tip	-16.7129	125.457	WA	Australia	1999	CCM1348	PQ155643													yes	no	no	no	no
R176241		CCM1451		Cryptoblepharus	ruber		Chamberlain valley camp	-17.2856	127.246	WA	Australia	2013	CCM1451	MH216012.1													yes	no	no	no	no
		CCM1455		Cryptoblepharus	juno		Teronis Gorge	-17.2909	127.257	WA	Australia	2013	CCM1455	PQ155648													yes	no	no	no	no
		CCM1456		Cryptoblepharus	ruber		Chamberlain valley camp	-17.2856	127.246	WA	Australia	2013	CCM1456	PQ155649													yes	no	no	no	no
R176247		CCM1497		Cryptoblepharus	juno		Bell Gorge	-16.9942	125.204	WA	Australia	2013	CCM1497	PQ155651													yes	no	no	no	no
R176269		CCM1731		Cryptoblepharus	metallicus		M Plateau ranger station	-14.8219	125.722	WA	Australia	2013	CCM1731	PQ155657													yes	no	no	no	no
ANWCR10284		CCM1732		Cryptoblepharus	metallicus		M Plateau ranger station	-14.8219	125.722	WA	Australia	2013	CCM1732	PQ155658													yes	no	no	no	no
ANWCR10286		CCM1737		Cryptoblepharus	ruber		Mitchell Falls	-14.8235	125.695	WA	Australia	2013	CCM1737	PQ155663													yes	no	no	no	no
ANWCR10287		CCM1738		Cryptoblepharus	ruber		Mitchell Falls River View trail	-14.8199	125.714	WA	Australia	2013	CCM1738	PQ155664													yes	no	no	no	no
ANWCR10288		CCM1766		Cryptoblepharus	juno		Diamond Gorge	-17.6362	126.038	WA	Australia	2013	CCM1766	PQ155667													yes	no	no	no	no
ANWCR10289		CCM1772		Cryptoblepharus	juno		Nyalasy	-16.7478	128.28	WA	Australia	2013	CCM1772	PQ155668													yes	no	no	no	no
ANWCR10291		CCM1832		Cryptoblepharus	ruber		Palm Springs	-18.4199	127.845	WA	Australia	2013	CCM1832	PQ155672													yes	no	no	no	no
ANWCR10292		CCM1833		Cryptoblepharus	ruber		Sawtooth Gorge	-18.425	127.821	WA	Australia	2013	CCM1833	PQ155673													yes	no	no	no	no
ANWCR10293		CCM1835		Cryptoblepharus	metallicus		50k S Delamere Stn	-15.9187	131.883	NT	Australia	2013	CCM1835	PQ155674													yes	no	no	no	no
NTMR37499		CCM1956		Cryptoblepharus	metallicus		Larrimah	-15.5744	133.215	NT	Australia	2013	CCM1956-ND2fJa_F10.ab1	PQ155675													yes	no	no	no	no
		CCM1958		Cryptoblepharus	metallicus		Dunmarra Road House	-13.6802	133.413	NT	Australia	2013	CCM1958-ND2fJa_G10.ab1	PQ155676													yes	no	no	no	no
		CCM1959		Cryptoblepharus	metallicus		Dunmarra Road House	-13.6802	133.413	NT	Australia	2013	CCM1959-ND2fJa_H10.ab1	PQ155677													yes	no	no	no	no
		CCM2014		Cryptoblepharus	metallicus		Hartz Range, camp, Roper Hwy	-14.7112	134.289	NT	Australia	2014	CCM2014	PQ155678													yes	no	no	no	no
NTMR37501		CCM2016		Cryptoblepharus	metallicus		Roadside stop 73k E Roper Hwy	-14.9141	133.71	NT	Australia	2014	CCM2016	PQ155679													yes	no	no	no	no
ANWCR10298		CCM2168		Cryptoblepharus	metallicus		Hartz Range, camp, Roper Hwy	-14.7112	134.289	NT	Australia	2014	CCM2168	PQ155680													yes	no	no	no	no
NTMR37502		CCM2177		Cryptoblepharus	metallicus		Mt McMinn Station tip	-14.7113	134.288	NT	Australia	2014	CCM2177	PQ155682													yes	no	no	no	no
		CCM2182		Cryptoblepharus	metallicus		Tomato Is camp	-14.7455	134.692	NT	Australia	2014	CCM2182	PQ155683													yes	no	no	no	no
		CCM2192		Cryptoblepharus	metallicus		Tomato Island campground	-14.7455	134.692	NT	Australia	2014	CCM2192	PQ155686													yes	no	no	no	no
		CCM2194		Cryptoblepharus	metallicus		Tomato Island campground	-14.7455	134.692	NT	Australia	2014	CCM2194-ND2fJa_B11.ab1	PQ155687													yes	no	no	no	no
		CCM2259		Cryptoblepharus	metallicus		Lake Katherine rocks	-14.2731	135.063	NT	Australia	2014	CCM2259	PQ155688													yes	no	no	no	no
NTMR37504		CCM2265		Cryptoblepharus	metallicus		Lake Katherine homestead	-14.2739	135.068	NT	Australia	2014	CCM2265	PQ155689													yes	no	no	no	no
		CCM2266		Cryptoblepharus	metallicus		Lake Katherine homestead	-14.2739	135.068	NT	Australia	2014	CCM2266-ND2fJa_H11.ab1	PQ155690													yes	no	no	no	no
		CCM2268		Cryptoblepharus	metallicus		Lake Katherine homestead	-14.2739	135.068	NT	Australia	2014	CCM2268	PQ155691													yes	no	no	no	no
		CCM2291		Cryptoblepharus	metallicus		Kakadu fire plot 27	-13.9428	132.903	NT	Australia	2014	CCM2291	PQ155692													yes	no	no	no	no
		CCM2406		Cryptoblepharus	metallicus		Ngukurr Ranger base	-14.7275	134.732	NT	Australia	2014	CCM2406	PQ155693													yes	no	no	no	no
ANWCR10301		CCM2471		Cryptoblepharus	metallicus		Butterfly Springs camp	-15.6273	135.46	NT	Australia	2014	CCM2471	PQ155695													yes	no	no	no	no
		CCM2599		Cryptoblepharus	metallicus		Lorella Springs camp	-15.7184	135.641	NT	Australia	2014	CCM2599	PQ155697													yes	no	no	no	no
ANWCR10305		CCM2628		Cryptoblepharus	metallicus		Lorella Springs camp	-15.7184	135.641	NT	Australia	2014	CCM2628	PQ155698													yes	no	no	no	no
ANWCR10306		CCM2629		Cryptoblepharus	metallicus		Lorella Springs camp	-15.7184	135.641	NT	Australia	2014	CCM2629	PQ155699													yes	no	no	no	no
ANWCR10312		CCM2838		Cryptoblepharus	metallicus		Mornington campground	-17.5086	126.111	WA	Australia	2014	CCM2838	PQ155701													yes	no	no	no	no
ANWCR10313		CCM2839		Cryptoblepharus	metallicus		Mornington campground	-17.5086	126.111	WA	Australia	2014	CCM2839	PQ155702													yes	no	no	no	no
		CCM2856		Cryptoblepharus	metallicus		Phillips range	-16.5758	126.225	WA	Australia	2014	CCM2856	PQ155703													yes	no	no	no	no
NTMR37516		CCM2873		Cryptoblepharus	cygnatus		Cascades Carpark	-13.1273	130.662	NT	Australia	2014	CCM2873	PQ155704													yes	no	no	no	no
ANWCR10314		CCM2891		Cryptoblepharus	cygnatus		Enviro Camp Litchfield	-13.1145	130.798	NT	Australia	2014	CCM2891	PQ155705													yes	no	no	no	no
NTMR37518		CCM2962		Cryptoblepharus	metallicus		East Baines Crossing	-15.9714	130.295	NT	Australia	2014	CCM2962	PQ155706													yes	no	no	no	no
ANWCR10317		CCM2976		Cryptoblepharus	metallicus		Broadarrow Track	-16.4564	130.097	NT	Australia	2014	CCM2976	PQ155707													yes	no	no	no	no
ANWCR10318		CCM2995		Cryptoblepharus	metallicus		Fig Tree Valley Camp	-16.2395	130.423	NT	Australia	2014	CCM2995	PQ155708													yes	no	no	no	no
NTMR37521		CCM2999		Cryptoblepharus	metallicus		37km south Fig Tree turnoff	-16.518	130.472	NT	Australia	2014	CCM2999	PQ155709													yes	no	no	no	no
		CCM3200		Cryptoblepharus	ruber		Warmun Roadhouse	-17.0165	128.216	WA	Australia	2014	CCM3200	PQ155710													yes	no	no	no	no
ANWCR10321		CCM3219		Cryptoblepharus	ruber		Muluk Rest Area, just of great North Hwy, south of Warmun	-17.3389	128.053	WA	Australia	2014	CCM3219	PQ155711													yes	no	no	no	no
		CCM3274		Cryptoblepharus	ruber		Gogo Sation, near Homestead	-18.2928	125.587	WA	Australia	2014	CCM3274	PQ155712													yes	no	no	no	no
		CCM3457		Cryptoblepharus	metallicus		Theda site TBF07	-15.0478	126.423	WA	Australia	2014	CCM3457-ND2_fJa_F10.ab1	PQ155713													yes	no	no	no	no
		CCM3461		Cryptoblepharus	metallicus		Theda site TBF08	-15.0474	126.425	WA	Australia	2014	CCM3461-ND2_fJa_D10.ab1	PQ155714													yes	no	no	no	no
		CCM3718		Cryptoblepharus	metallicus		Groote Eyland	-13.8344	136.513	NT	Australia	2014	CCM3718-ND2_fJa_E11.ab1	PQ155715													yes	no	no	no	no
		CCM3721		Cryptoblepharus	metallicus		Groote Eyland	-13.8771	136.544	NT	Australia	2014	CCM3721-ND2_fJa_F11.ab1	PQ155716													yes	no	no	no	no
		CCM3743		Cryptoblepharus	metallicus		Groote Eyland	-13.8968	136.808	NT	Australia	2014	CCM3743-ND2_fJa_G11.ab1	PQ155717													yes	no	no	no	no
		CCM3748		Cryptoblepharus	metallicus		Groote Eyland	-13.892	136.729	NT	Australia	2014	CCM3748-ND2_fJa_H11.ab1	PQ155718													yes	no	no	no	no
		CCM3773		Cryptoblepharus	cygnatus		Kapalga, KNP	-12.6918	132.4	NT	Australia	2014	CCM3773-ND2_fJa_A12.ab1	PQ155719													yes	no	no	no	no
		CCM3789		Cryptoblepharus	cygnatus		Kapalga, KNP	-12.6296	132.334	NT	Australia	2014	CCM3789-ND2_fJa_C12.ab1	PQ155720													yes	no	no	no	no
		CCM3864		Cryptoblepharus	metallicus		Ngangkan	-12.5464	134.092	NT	Australia	2014	CCM3864-ND2_fJa_F12.ab1	PQ155721													yes	no	no	no	no
		CCM3970		Cryptoblepharus	cygnatus			-11.4622	132.122	NT	Australia	2014	CCM3970	PQ155722													yes	no	no	no	no
		CCM3994		Cryptoblepharus	cygnatus			-11.3359	132.352	NT	Australia	2014	CCM3994-ND2_fJa_E12.ab1	PQ155723													yes	no	no	no	no
		CCM4001		Cryptoblepharus	cygnatus			-11.1722	132.339	NT	Australia	2014	CCM4001-ND2_fJa_H12.ab1	PQ155724													yes	no	no	no	no
		CCM4981		Cryptoblepharus	metallicus		Roper Bar	-14.7352	134.529	NT	Australia	2015	CCM4981	PQ155725													yes	no	no	no	no
		CCM4982		Cryptoblepharus	metallicus		Roper Bar	-14.7352	134.529	NT	Australia	2015	CCM4982	PQ155726													yes	no	no	no	no
		CCM4983		Cryptoblepharus	metallicus		Roper Bar	-14.7352	134.529	NT	Australia	2015	CCM4983	PQ155727													yes	no	no	no	no
		CCM4984		Cryptoblepharus	metallicus		Tomato Island			NT	Australia	2015	CCM4984	PQ155728													yes	no	no	no	no
		CCM4985		Cryptoblepharus	metallicus		Tomato Island	-14.7455	134.692	NT	Australia	2015	CCM4985	PQ155729													yes	no	no	no	no
		CCM4986		Cryptoblepharus	metallicus		Tomato Island	-14.7455	134.692	NT	Australia	2015	CCM4986	PQ155730													yes	no	no	no	no
		CCM4987		Cryptoblepharus	metallicus		Tomato Island	-14.7455	134.692	NT	Australia	2015	CCM4987	PQ155731													yes	no	no	no	no
		CCM4988		Cryptoblepharus	metallicus		Tomato Island	-14.7455	134.692	NT	Australia	2015	CCM4988	PQ155732													yes	no	no	no	no
		CCM4990		Cryptoblepharus	metallicus		Tomato Island	-14.7455	134.692	NT	Australia	2015	CCM4990	PQ155733													yes	no	no	no	no
		CCM5060		Cryptoblepharus	metallicus		Tirrana roadhouse	-17.8957	139.276	NT	Australia	2015	CCM5060	PQ155734													yes	no	no	no	no
QMJ94630	QMA013728	CCM5116		Cryptoblepharus	metallicus		Warren Vale yards	-18.3753	140.785	QLD	Australia	2015	CCM5116	PQ155736													yes	no	no	no	no
QMJ94634	QMA013732	CCM5131		Cryptoblepharus	metallicus		Warren Vale yards	-18.3753	140.785	QLD	Australia	2015	CCM5131	PQ155737													yes	no	no	no	no
		CCM5825		Cryptoblepharus	metallicus		ThedaStation_site3	-14.7628	126.528	WA	Australia	2015	CCM5825	PQ155742													yes	no	no	no	no
R176376		CMNT165		Cryptoblepharus	metallicus		Victoria River Research Station (Kidman Springs)	-16.1163	130.96	NT	Australia	2012	CMNT165	PQ155743													yes	no	no	no	no
R176380		CMWA14		Cryptoblepharus	metallicus		Mornington research station	-17.5129	126.109	WA	Australia	2012	CMWA14	PQ155745													yes	no	no	no	no
R176381		CMWA15		Cryptoblepharus	ruber		Mornington (escarpment)	-17.5088	126.111	WA	Australia	2012	CMWA15	PQ155746													yes	no	no	no	no
R176382		CMWA16		Cryptoblepharus	metallicus		Mornington (escarpment)	-17.5088	126.111	WA	Australia	2012	CMWA16	PQ155747													yes	no	no	no	no
R176384		CMWA39		Cryptoblepharus	metallicus		Mount house station	-17.0501	125.705	WA	Australia	2012	CMWA39	PQ155748													yes	no	no	no	no
R176386		CMWA54		Cryptoblepharus	ruber		El Questro dump	-16.0088	127.978	WA	Australia	2012	CMWA54	PQ155750													yes	no	no	no	no
76981		D76981		Cryptoblepharus	metallicus		Silent Grove Campground	-17.0677	125.248	WA	Australia	2013	D76981	PQ155753													yes	no	no	no	no
		K056		Cryptoblepharus	cygnatus		Kapalga, KNP	-12.6864	132.416	NT	Australia	2014	K056-ND2_fJa_G10.ab1	PQ155754													yes	no	no	no	no
		NEB005		Cryptoblepharus	cygnatus		Bathurst Island NE	-11.5369	130.324		Australia		NEB005-ND2_fJa_A11.ab1	PQ155756													yes	no	no	no	no
		NEB020		Cryptoblepharus	cygnatus		Bathurst Island NE	-11.4142	130.365		Australia		NEB020-ND2_fJa_B11.ab1	PQ155757													yes	no	no	no	no
		NEB031		Cryptoblepharus	cygnatus		Bathurst Island NE	-11.4186	130.392		Australia		NEB031-ND2_fJa_C11.ab1	PQ155758													yes	no	no	no	no
		NEB033		Cryptoblepharus	cygnatus		Bathurst Island NE	-11.4731	130.337		Australia		NEB033-ND2_fJa_D11.ab1	PQ155759													yes	no	no	no	no
R.22788	ABTC30162	Z96		Cryptoblepharus	megastictus		Kalumburu	-14.2233	126.634	WA	Australia	1996	NTMR22788-ABTC30162	PQ155760													yes	no	no	no	no
		PMO134		Cryptoblepharus	juno		South Bank of the Charnley River, Eastern end of Artesian Range	-16.3515	125.23	WA	Australia	2013	PMO134	PQ155765													yes	no	no	no	no
		PMO72		Cryptoblepharus	juno		Western end of Artesian Range	-16.5483	124.996	WA	Australia	2013	PMO72	PQ155761													yes	no	no	no	no
ABTC63568	R106216			Cryptoblepharus	ruber		MANNING GORGE	-16.6667	125.95	WA	Australia	1990	R106216	PQ155858													yes	no	no	no	no
ABTC63572	R108750			Cryptoblepharus	ruber		Bream Gorge, Osmond Valley	-17.25	128.3	WA	Australia	1991	R108750-ABTC63572	PQ155860													yes	no	no	no	no
R113971				Cryptoblepharus	megastictus		CARSON ESCARPMENT	-15.35	126.617	WA	Australia	1992	R113971	PQ155861													yes	no	no	no	no
ABTC63583	R115713			Cryptoblepharus	ruber		KOOLAN ISLAND	-16.15	123.75	WA	Australia	1993	R115713-ABTC63583	PQ155862													yes	no	no	no	no
R117803				Cryptoblepharus	metallicus		MIDDLE OSBORN ISLAND	-14.3413	126.019	WA	Australia	2002	R117803	PQ155863													yes	no	no	no	no
R117814				Cryptoblepharus	megastictus		KIDNEY ISLAND	-14.3383	125.977	WA	Australia	2002	R117814	PQ155864													yes	no	no	no	no
ABTC63619	R132727			Cryptoblepharus	ruber		5k E Point Springs Yard	-15.4094	128.898	WA	Australia	1998	R132727-ABTC63619	PQ155866													yes	no	no	no	no
R132957				Cryptoblepharus	metallicus		LEWIS CREEK	-19.2702	128.403	WA	Australia	1998	R132957	PQ155867													yes	no	no	no	no
ABTC63625	R137944			Cryptoblepharus	ruber		Spirit Hills HS, NE Kununurra	-15.4286	128.899	WA	Australia	1999	R137944-ABTC63625	PQ155868													yes	no	no	no	no
R140119-ABTC67925	1019			Cryptoblepharus	megastictus		1k S McGowens Beach, Kalumburu area	-14.1564	126.649	WA	Australia		R140119-ABTC67925	PQ155871													yes	no	no	no	no
R151838				Cryptoblepharus	metallicus		SIR GRAHAM MOORE ISLAND	-13.8833	126.567	WA	Australia	2007	R151838	PQ155872													yes	no	no	no	no
R151960				Cryptoblepharus	metallicus		SOUTH WEST OSBORN ISLAND	-14.35	125.95	WA	Australia	2007	R151960	PQ155873													yes	no	no	no	no
R151987				Cryptoblepharus	metallicus		SOUTH WEST OSBORN ISLAND	-14.35	125.95	WA	Australia	2007	R151987	PQ155874													yes	no	no	no	no
R156730				Cryptoblepharus	ruber		TUNNEL CREEK	-17.6377	125.169	WA	Australia	2005	R156730	PQ155875													yes	no	no	no	no
R158843				Cryptoblepharus	ruber		BIGGE ISLAND	-14.6019	125.204	WA	Australia	2004	R158843	PQ155876													yes	no	no	no	no
R164216		KD-9		Cryptoblepharus	ruber		MOUNT PERCY	-17.6688	124.934	WA	Australia	2007	R164216	PQ155877													yes	no	no	no	no
R164311				Cryptoblepharus	ruber		LAMARCK ISLAND	-14.7833	125.033	WA	Australia	2007	R164311	PQ155878													yes	no	no	no	no
R165407		165407		Cryptoblepharus	ruber		Irvine Island	-16.0908	123.55	WA	Australia	2010	R165407	PQ155879													yes	no	no	no	no
R167116				Cryptoblepharus	ruber		KERAUDREN ISLAND	-14.9416	124.686	WA	Australia	2005	R167116	PQ155880													yes	no	no	no	no
R167204				Cryptoblepharus	ruber		CORONATION ISLAND	-15.3713	124.943	WA	Australia	2005	R167204	PQ155881													yes	no	no	no	no
R168292		B079		Cryptoblepharus	ruber		Carson Basalt	-14.7942	126.788	WA	Australia	2013	R168292	PQ155883													yes	no	no	no	no
R168662				Cryptoblepharus	ruber		KATERS ISLAND	-14.4666	125.533	WA	Australia	2007	R168662	PQ155884													yes	no	no	no	no
R168768				Cryptoblepharus	metallicus		MIDDLE OSBORN ISLAND	-14.3166	126	WA	Australia	2007	R168768	PQ155885													yes	no	no	no	no
R168895				Cryptoblepharus	ruber		BIGGE ISLAND	-14.6	125.117	WA	Australia	2007	R168895	PQ155886													yes	no	no	no	no
R169967				Cryptoblepharus	ruber		BROOME	-17.5591	122.147	WA	Australia	2010	R169967	PQ155887													yes	no	no	no	no
R169996		RAH148		Cryptoblepharus	ruber		YAMPI PENINSULA	-16.1988	123.646	WA	Australia	2010	R169996	PQ155888													yes	no	no	no	no
R171318		BP00062		Cryptoblepharus	ruber		DARCY ISLAND	-15.2905	124.399	WA	Australia	2008	R171318	PQ155889													yes	no	no	no	no
R171320		BP00080		Cryptoblepharus	ruber		BYAM MARTIN ISLAND	-15.3855	124.362	WA	Australia	2008	R171320	PQ155890													yes	no	no	no	no
R171321		BP00574		Cryptoblepharus	ruber		UWINS ISLAND	-15.2577	124.8	WA	Australia	2008	R171321	PQ155891													yes	no	no	no	no
R171328		BP00691		Cryptoblepharus	ruber		CORONATION ISLAND	-15.0286	124.953	WA	Australia	2008	R171328	PQ155892													yes	no	no	no	no
R171937	BP01430			Cryptoblepharus	ruber		STORR ISLAND	-15.9491	124.561	WA	Australia	2009	R171937	PQ155893													yes	no	no	no	no
R171938	BP02025			Cryptoblepharus	ruber		HIDDEN ISLAND	-16.2219	123.448	WA	Australia	2009	R171938	PQ155894													yes	no	no	no	no
R171943	BP01510			Cryptoblepharus	ruber		LACHLAN ISLAND	-16.623	123.47	WA	Australia	2009	R171943	PQ155895													yes	no	no	no	no
R171944				Cryptoblepharus	metallicus		WARGUL WARGUL ISLAND	-13.9372	126.176	WA	Australia	2010	R171944	PQ155896													yes	no	no	no	no
R171946				Cryptoblepharus	ruber		NW MOLEMA ISLAND	-16.253	123.823	WA	Australia	2009	R171946	PQ155897													yes	no	no	no	no
R172681	RAH1097			Cryptoblepharus	ruber		Irvine Island	-16.3226	124.047	WA	Australia	2012	R172681	PQ155899													yes	no	no	no	no
R.17358	ABTC61628	C08		Cryptoblepharus	metallicus		Victoria River - Gregory NP	-15.6	131.1	NT	Australia	1986	R17358-ABTC61628	PQ155767													yes	no	no	no	no
R.18844	ABTC30359	BV5		Cryptoblepharus	metallicus		Leichhardt Falls Leichhardt River	-18.2223	139.878	QLD	Australia	1997	R18844_ABTC30359	PQ155770													yes	no	no	no	no
R.21333	ABTC29550	U67		Cryptoblepharus	metallicus		Musselbrook Res, Mining Camp	-18.5923	138.124	QLD	Australia	1995	R21333_ABTC29550	PQ155772													yes	no	no	no	no
R.21997	ABTC29487	X23		Cryptoblepharus	cygnatus		Litchfield National Park Litchfield National Park	-13.2693	130.734	NT	Australia	1995	R21997-ABTC29487	PQ155773													yes	no	no	no	no
R.22022	ABTC29740	Y03		Cryptoblepharus	metallicus		Larrimah	-15.5833	133.217	NT	Australia	1995	R22022-ABTC29740	PQ155774													yes	no	no	no	no
R.22023	ABTC29741	Y04		Cryptoblepharus	metallicus		Larrimah	-15.5833	133.217	NT	Australia	1995	R22023-ABTC29741	PQ155775													yes	no	no	no	no
R.22089	ABTC29795	Y58		Cryptoblepharus	metallicus		Kununurra	-15.774	128.736	WA	Australia	1996	R22089-ABTC29795	PQ155540													yes	no	no	no	no
R.22091	ABTC29797	Y60		Cryptoblepharus	metallicus		Kununurra	-15.774	128.736	WA	Australia	1996	R22091-ABTC29797	PQ155777													yes	no	no	no	no
R.22094	ABTC29800	Y63		Cryptoblepharus	metallicus		Lake Argyle	-16.118	128.726	WA	Australia	1996	R22094-ABTC29800	PQ155779													yes	no	no	no	no
R.22096	ABTC29802	Y65		Cryptoblepharus	metallicus		Timber Creek	-15.65	130.483	NT	Australia	1996	R22096-ABTC29802	PQ155781													yes	no	no	no	no
R.22342	ABTC30412	MS26		Cryptoblepharus	metallicus		Sly Creek Valley Limmen Gate National Park	-15.8228	135.451	NT	Australia	1996	R22342-ABTC30412	PQ155782													yes	no	no	no	no
R22352-ABTC29823	Y86			Cryptoblepharus	ruber		Cockatoo Lagoon Keep River National Park	-15.9692	129.037	NT	Australia	1995	R22352-ABTC29823	PQ155783													yes	no	no	no	no
NTMR22354	ABTC29825	Y88		Cryptoblepharus	juno		Jarrnarm Escarpment Keep River National Park	-15.7675	129.087	NT	Australia	1996	R22354-ABTC29825	PQ155785													yes	no	no	no	no
NTMR22355	ABTC29826	Y89		Cryptoblepharus	metallicus		Jarrnarm Campground Keep River National Park	-15.7585	129.092	NT	Australia	1996	R22355-ABTC29826	PQ155786													yes	no	no	no	no
R.22357	ABTC29828	Y91		Cryptoblepharus	juno		Jarrnarm Escarpment Keep River National Park	-15.7675	129.087	NT	Australia	1996	R22357-ABTC29828	PQ155788													yes	no	no	no	no
R22358-ABTC29829	Y92			Cryptoblepharus	ruber		Cockatoo Lagoon Keep River National Park	-15.9692	129.037	NT	Australia	1996	R22358-ABTC29829	PQ155789													yes	no	no	no	no
R22360-ABTC29831	Y94			Cryptoblepharus	ruber		Nganlang Art Site Keep River National Park	-15.8043	129.104	NT	Australia	1996	R22360-ABTC29831	PQ155791													yes	no	no	no	no
R.22363	ABTC29834	Y97		Cryptoblepharus	juno		Jarrnarm Escarpment Keep River National Park	-15.7675	129.087	NT	Australia	1996	R22363-ABTC29834	PQ155792													yes	no	no	no	no
R.22364	ABTC29836	Y99		Cryptoblepharus	juno		Keep River Gorge Carpark Keep River National Park	-15.8343	129.105	NT	Australia	1996	R22364-ABTC29836	PQ155793													yes	no	no	no	no
R.22365	ABTC29835	Y98		Cryptoblepharus	juno		Jarrnarm Campground Keep River National Park	-15.7585	129.092	NT	Australia	1996	R22365-ABTC29835	PQ155794													yes	no	no	no	no
R.22400	ABTC29868	Z32		Cryptoblepharus	metallicus		Jarrnarm Campground Keep River National Park	-15.7585	129.092	NT	Australia	1996	R22400-ABTC29868	PQ155795													yes	no	no	no	no
R22401-ABTC29869	Z33			Cryptoblepharus	ruber		Cockatoo Lagoon Keep River National Park	-15.9692	129.037	NT	Australia	1996	R22401-ABTC29869	PQ155796													yes	no	no	no	no
R.22516	ABTC30143	Z77		Cryptoblepharus	metallicus		Wyndham	-15.476	128.108	WA	Australia	1996	R22516-ABTC30143	PQ155797													yes	no	no	no	no
R.22517	ABTC30144	Z78		Cryptoblepharus	metallicus		Wyndham	-15.476	128.108	WA	Australia	1996	R22517-ABTC30144	PQ155798													yes	no	no	no	no
R.22519	ABTC30146	Z80		Cryptoblepharus	metallicus		Ellenbrae Station	-15.9595	127.055	WA	Australia	1996	R22519-ABTC30146	PQ155800													yes	no	no	no	no
R.22520	ABTC30147	Z81		Cryptoblepharus	metallicus		Drysdale River Station	-15.7022	126.373	WA	Australia	1996	R22520-ABTC30147	PQ155801													yes	no	no	no	no
R.22521	ABTC30148	Z82		Cryptoblepharus	metallicus		Drysdale River Station	-15.7022	126.373	WA	Australia	1996	R22521-ABTC30148	PQ155802													yes	no	no	no	no
R22528-ABTC30155	Z89			Cryptoblepharus	megastictus		Mt Elizabeth Station, Rockpool	-16.2265	125.987	WA	Australia	1996	R22528-ABTC30155	PQ155804													yes	no	no	no	no
R.22637	ABTC30116	Z50		Cryptoblepharus	metallicus		Wadamunga Lagoon, Roper River	-14.8027	134.939	NT	Australia	1996	R22637-ABTC30116	PQ155805													yes	no	no	no	no
R.22727	ABTC29889	AA4		Cryptoblepharus	metallicus		Gayngaru Walk Nhulunbuy	-12.171	136.775	NT	Australia	1996	R22727-ABTC29889	PQ155806													yes	no	no	no	no
R.22728	ABTC29890	AA5		Cryptoblepharus	metallicus		Gayngaru Walk Nhulunbuy	-12.171	136.775	NT	Australia	1996	R22728-ABTC29890	PQ155807													yes	no	no	no	no
R.23482	ABTC30554	CP3		Cryptoblepharus	metallicus		Town Area Elliot	-17.5562	133.544	NT	Australia	1998	R23482-ABTC30554	PQ155808													yes	no	no	no	no
R.23666	ABTC30556	CP5		Cryptoblepharus	metallicus		Limestone Gorge Area Gregory National Park	-16.0425	130.376	NT	Australia	1998	R23666-ABTC30556	PQ155810													yes	no	no	no	no
R.23667	ABTC30557	CP6		Cryptoblepharus	metallicus		Limestone Gorge Area Gregory National Park	-16.0425	130.376	NT	Australia	1998	R23667-ABTC30557	PQ155811													yes	no	no	no	no
R.24780	ABTC67959	DO4		Cryptoblepharus	ruber		Nr Mount Golla Golla Bradshaw Station	-15.3187	130.471	NT	Australia	1999	R24780-ABTC67959	PQ155815													yes	no	no	no	no
R.24793	ABTC68008	DT8		Cryptoblepharus	juno		Lobby Creek Bradshaw Station	-15.3247	130.102	NT	Australia	1999	R24793-ABTC68008	PQ155818													yes	no	no	no	no
R.24795	ABTC68010	DU1		Cryptoblepharus	juno		Lobby Creek Bradshaw Station	-15.3247	130.102	NT	Australia	1999	R24795-ABTC68010	PQ155820													yes	no	no	no	no
R.25633	ABTC70670	DZ8		Cryptoblepharus	metallicus		Town Area Katherine	-14.4735	132.257	NT	Australia	1999	R25633-ABTC70670	PQ155821													yes	no	no	no	no
	ABTC70673	EA2		Cryptoblepharus	cygnatus		Town Area Adelaide River	-13.2383	131.105	NT	Australia	1999	R25636-ABTC70673	PQ155822													yes	no	no	no	no
R.25721	ABTC70697	EC8		Cryptoblepharus	metallicus		Heartbreak Hotel Cape Crawford	-16.683	135.727	NT	Australia	2000	R25721-ABTC70697	PQ155823													yes	no	no	no	no
R.25733	ABTC70709	EE2		Cryptoblepharus	metallicus		Brunette Downs Racecourse Barkly Tablelands	-18.5922	136.089	NT	Australia	2000	R25733-ABTC70709	PQ155824													yes	no	no	no	no
R25762-ABTC70734	EG9			Cryptoblepharus	metallicus		12 Mile Creek (Karumba Road) Normanton	-17.525	141.156	QLD	Australia	2000	R25762-ABTC70734	PQ155825													yes	no	no	no	no
R.25846	ABTC70817	EQ2		Cryptoblepharus	metallicus		Hells Gate, 10 Km SE Roadhouse	-17.5283	138.396	QLD	Australia	2000	R25846_ABTC70817	PQ155826													yes	no	no	no	no
R.25878	ABTC70848	ET6		Cryptoblepharus	metallicus		Town Area, Borroloola	-16.0772	136.309	NT	Australia	2000	R25878-ABTC70848	PQ155827													yes	no	no	no	no
R.25984	ABTC70693	EC4		Cryptoblepharus	metallicus		Jasper Gorge Gregory National Park	-16.0283	130.797	NT	Australia	2000	R25984-ABTC70693	PQ155828													yes	no	no	no	no
R.26096	ABTC72510	FA1		Cryptoblepharus	metallicus		Snowdrop Creek Arnhemland Plateau	-13.6418	133.042	NT	Australia	2000	R26096-ABTC72510	PQ155832													yes	no	no	no	no
R.26114	ABTC72527	FC1		Cryptoblepharus	metallicus		Mann River Arnhemland Plateau	-13.2978	133.54	NT	Australia	2000	R26114-ABTC72527	PQ155833													yes	no	no	no	no
R27510	FV4			Cryptoblepharus	ruber		Willare Bridge Fitzroy River	-17.7363	123.645	WA	Australia	2005	R27510	PQ155835													yes	no	no	no	no
R27512	FV6			Cryptoblepharus	ruber		Merella Rockhole Mount Elizabeth Station	-16.233	125.989	WA	Australia	2005	R27512	PQ155836													yes	no	no	no	no
R27513	FV7			Cryptoblepharus	ruber		30Km NE Of Napier Downs T/OffGibb River Road	-17.1442	125.047	WA	Australia	2005	R27513	PQ155837													yes	no	no	no	no
R27831		GI1		Cryptoblepharus	metallicus		Coolibah Station, Upper River Bank Victoria River	-15.538	130.976	NT	Australia	2005	R27831	PQ155839													yes	no	no	no	no
R28373	ABTC53739			Cryptoblepharus	metallicus		51.8k NE Minnipa	-32.566	135.583	SA	Australia	1985	R28373	PQ155840													yes	no	no	no	no
R34827				Cryptoblepharus	metallicus		track between Killarny and New Dixie Stations	-15.2298	143.222	QLD	Australia	2007	R34827	PQ155841													yes	no	no	no	no
R34904				Cryptoblepharus	metallicus		Old Laura Homestead, Lakefield National Park	-15.3447	144.451	QLD	Australia	2007	R34904	PQ155842													yes	no	no	no	no
R34905				Cryptoblepharus	metallicus		Old Laura Homestead, Lakefield National Park	-15.3447	144.451	QLD	Australia	2007	R34905	PQ155843													yes	no	no	no	no
NTMR35371				Cryptoblepharus	ruber		Keep River, at highway crossing Newry Station	-16.0667	129.267	NT	Australia	2008	R35371	PQ155844													yes	no	no	no	no
NTMR35372				Cryptoblepharus	ruber		Jarrnarm Campground Keep River National Park	-15.7585	129.092	NT	Australia	1996	R35372	PQ155845													yes	no	no	no	no
R35406				Cryptoblepharus	metallicus		Nr Moroak Homestead, Elsey Station, Roper River	-14.8253	133.711	NT	Australia	2008	R35406	PQ155846													yes	no	no	no	no
R35407				Cryptoblepharus	metallicus		Nr Moroak Homestead, Elsey Station, Roper River	-14.8253	133.711	NT	Australia	2008	R35407	PQ155847													yes	no	no	no	no
R35684				Cryptoblepharus	metallicus		Tomato Island Boatramp, Roper River	-14.7718	134.805	NT	Australia	2009	R35684	PQ155849													yes	no	no	no	no
NTMR35686				Cryptoblepharus	metallicus		Roper Bar Roper River	-14.7133	134.508	NT	Australia	2009	R35686	PQ155850													yes	no	no	no	no
NTMR35689				Cryptoblepharus	metallicus		Roper Bar Roper River	-14.7133	134.508	NT	Australia	2009	R35689	PQ155853													yes	no	no	no	no
R35923				Cryptoblepharus	metallicus		2km S of Anthony Lagoon T/O on Tablelands Hwy, Cresswell Creek	-17.9462	135.616	NT	Australia	2009	R35923	PQ155854													yes	no	no	no	no
NTMR35955				Cryptoblepharus	metallicus		Georgina River Lake Nash Stn	-20.9722	137.935	NT	Australia	2009	R35955	PQ155855													yes	no	no	no	no
R36342				Cryptoblepharus	metallicus		Camfield River Victoria River Region	-17.0333	131.283		Australia	2010	R36342	PQ155856													yes	no	no	no	no
R51102-ABTC13482	L85			Cryptoblepharus	ruber		Pentecost River, El Questro Station	-15.966	127.933	WA	Australia	1997	SAMAR51102	PQ155900													yes	no	no	no	no
